# Supplementary material for: catena-Poly[[[diaqua­diformato­cobalt(II)]-μ-1,4-bis­(1H-benzimidazol-1-yl)benzene] dihydrate]
Source: Acta Crystallogr Sect E Struct Rep Online. 2012 Jan 7;68(Pt 2):m94. doi: 10.1107/S160053681105505X (PMC3274843; doi:10.1107/S160053681105505X)
Supplement: Supplementary file 1 [file e-68-00m94-sup1.cif]

##############################################################################
#                                                                            #
# This CIF contains the data in a paper accepted for publication in          #
# Acta Crystallographica Section E. It conforms to the requirements of       #
# Notes for Authors for Acta Crystallographica Section E, and has been       #
# peer reviewed under the auspices of the IUCr Commission on Journals.       #
#                                                                            #
# Full details of the Crystallographic Information File format               #
# are given in the paper "The Crystallographic Information File (CIF):       #
# a New Standard Archive File for Crystallography" by S. R. Hall, F. H.      #
# Allen and I. D. Brown [Acta Cryst. (1991), A47, 655-685].                  #
#                                                                            #
# The current version of the core CIF dictionary is obtainable from          #
# ftp://ftp.iucr.org/pub/cif_core.dic.                                       #
#                                                                            #
# Software is freely available for graphical display of the structure(s)     #
# in this CIF. For information consult the CIF software page                 #
# http://www.iucr.org/resources/cif/software.                                #
#                                                                            #
# This file may be used for bona fide research purposes within the           #
# scientific community so long as proper attribution is given to the journal # 
# article from which it was obtained.                                        #
#                                                                            #
##############################################################################
data_I
_audit_creation_method     SHELXL-97
_chemical_name_systematic
;
<i>catena</i>-Poly[[[diaquadiformatocobalt(II)]-\m-1,4-
bis(1<i>H</i>-benzimidazol-1-yl)benzene] dihydrate]
;
_chemical_name_common     ?
_chemical_formula_moiety     'C22 H24 Co N4 O8'
_chemical_formula_sum     'C22 H24 Co N4 O8'
_chemical_formula_iupac     '[Co (C H O2)2 (C20 H14 N4) (H2 O)2], 2H2 O'
_chemical_formula_weight     531.38
_chemical_melting_point     ?
_symmetry_cell_setting     triclinic
_symmetry_space_group_name_H-M     'P -1'
_symmetry_space_group_name_Hall     '-P 1'
loop_
    _symmetry_equiv_pos_as_xyz
    'x, y, z'
    '-x, -y, -z'
_cell_length_a     7.497(4)
_cell_length_b     9.136(5)
_cell_length_c     9.443(7)
_cell_angle_alpha     78.289(19)
_cell_angle_beta     77.858(19)
_cell_angle_gamma     67.72(2)
_cell_volume     579.6(6)
_cell_formula_units_Z     1
_cell_measurement_reflns_used     6325
_cell_measurement_theta_min     2.8734
_cell_measurement_theta_max     53.7536
_cell_measurement_temperature     293(2)
_exptl_crystal_description     block
_exptl_crystal_colour     purple
_exptl_crystal_size_max     0.22
_exptl_crystal_size_mid     0.20
_exptl_crystal_size_min     0.18
_exptl_crystal_density_diffrn     1.522
_exptl_crystal_density_meas     ?
_exptl_crystal_density_method     'not measured'
_exptl_crystal_F_000     275
_exptl_absorpt_coefficient_mu     0.796
_exptl_absorpt_correction_type     multi-scan
_exptl_absorpt_process_details     '(CrystalClear; Rigaku/MSC, 2005)'
_exptl_absorpt_correction_T_min     0.839
_exptl_absorpt_correction_T_max     0.867
_exptl_special_details
;
;
_diffrn_ambient_temperature     293(2)
_diffrn_radiation_type     MoK\a
_diffrn_radiation_wavelength     0.71073
_diffrn_radiation_source     'fine-focus sealed tube'
_diffrn_radiation_monochromator     graphite
_diffrn_measurement_device_type     'Rigaku Mercury CCD area-detector'
_diffrn_measurement_method     \w
_diffrn_detector_area_resol_mean     9
_diffrn_reflns_number     4958
_diffrn_reflns_av_R_equivalents     0.0264
_diffrn_reflns_av_sigmaI/netI     0.0268
_diffrn_reflns_theta_min     2.23
_diffrn_reflns_theta_max     25.02
_diffrn_reflns_theta_full     25.02
_diffrn_measured_fraction_theta_max     0.988
_diffrn_measured_fraction_theta_full     0.988
_diffrn_reflns_limit_h_min     -8
_diffrn_reflns_limit_h_max     8
_diffrn_reflns_limit_k_min     -10
_diffrn_reflns_limit_k_max     10
_diffrn_reflns_limit_l_min     -11
_diffrn_reflns_limit_l_max     11
_diffrn_standards_number     ?
_diffrn_standards_interval_count     0
_diffrn_standards_interval_time     0
_diffrn_standards_decay_%     0
_refine_special_details
;
Refinement of <i>F</i>^2^ against ALL reflections. The weighted <i>R</i>-factor
<i>wR</i> and goodness of fit <i>S</i> are based on <i>F</i>^2^, conventional
<i>R</i>-factors <i>R</i> are based on <i>F</i>, with <i>F</i> set to zero for
negative <i>F</i>^2^. The threshold expression of <i>F</i>^2^ >
\s(<i>F</i>^2^) is used only for calculating <i>R</i>-factors(gt) <i>etc</i>.
and is not relevant to the choice of reflections for refinement.
<i>R</i>-factors based on <i>F</i>^2^ are statistically about twice as large
as those based on <i>F</i>, and <i>R</i>- factors based on ALL data will be
even larger.
;
_reflns_number_total     2012
_reflns_number_gt     1910
_reflns_threshold_expression     I>2\s(I)
_refine_ls_structure_factor_coef     Fsqd
_refine_ls_matrix_type     full
_refine_ls_R_factor_all     0.0391
_refine_ls_R_factor_gt     0.0375
_refine_ls_wR_factor_gt     0.1044
_refine_ls_wR_factor_ref     0.1057
_refine_ls_goodness_of_fit_ref     1.096
_refine_ls_restrained_S_all     1.096
_refine_ls_number_reflns     2012
_refine_ls_number_parameters     162
_refine_ls_number_restraints     0
_refine_ls_hydrogen_treatment     constr
_refine_ls_weighting_scheme     calc
_refine_ls_weighting_details
         'calc w=1/[\s^2^(Fo^2^)+(0.0635P)^2^+0.3613P] where P=(Fo^2^+2Fc^2^)/3'
_atom_sites_solution_hydrogens     geom
_atom_sites_solution_primary     direct
_atom_sites_solution_secondary     difmap
_refine_ls_shift/su_max     0.000
_refine_ls_shift/su_mean     0.000
_refine_diff_density_max     1.075
_refine_diff_density_min     -0.459
_refine_ls_extinction_method     none
_refine_ls_extinction_coef     ?
loop_
    _atom_type_symbol
    _atom_type_description
    _atom_type_scat_dispersion_real
    _atom_type_scat_dispersion_imag
    _atom_type_scat_source
    'C' 'C' 0.0033 0.0016
                         'International Tables Vol C Tables 4.2.6.8 and 6.1.1.4'
    'Co' 'Co' 0.3494 0.9721
                         'International Tables Vol C Tables 4.2.6.8 and 6.1.1.4'
    'H' 'H' 0.0000 0.0000
                         'International Tables Vol C Tables 4.2.6.8 and 6.1.1.4'
    'N' 'N' 0.0061 0.0033
                         'International Tables Vol C Tables 4.2.6.8 and 6.1.1.4'
    'O' 'O' 0.0106 0.0060
                         'International Tables Vol C Tables 4.2.6.8 and 6.1.1.4'
_computing_data_collection     'CrystalClear (Rigaku/MSC, 2005)'
_computing_cell_refinement     'CrystalClear (Rigaku/MSC, 2005)'
_computing_data_reduction     'CrystalClear (Rigaku/MSC, 2005)'
_computing_structure_solution     'SHELXS97 (Sheldrick, 2008)'
_computing_structure_refinement     'SHELXL97 (Sheldrick, 2008)'
_computing_molecular_graphics     'SHELXTL (Sheldrick, 2008)'
_computing_publication_material     'SHELXTL (Sheldrick, 2008)'
loop_
    _atom_site_type_symbol
    _atom_site_label
    _atom_site_fract_x
    _atom_site_fract_y
    _atom_site_fract_z
    _atom_site_U_iso_or_equiv
    _atom_site_adp_type
    _atom_site_calc_flag
    _atom_site_refinement_flags
    _atom_site_occupancy
    _atom_site_symmetry_multiplicity
    _atom_site_disorder_assembly
    _atom_site_disorder_group
    Co Co1 1.0000 0.5000 0.5000 0.02012(17) Uani d S 1 2 . .
    O O1W 1.2375(2) 0.3098(2) 0.58992(19) 0.0295(4) Uani d . 1 1 . .
    O O2W 0.1838(4) 0.0285(3) 0.5850(3) 0.0609(7) Uani d . 1 1 . .
    O O1 0.8818(2) 0.3208(2) 0.5127(2) 0.0293(4) Uani d . 1 1 . .
    O O2 0.6238(3) 0.2504(2) 0.5388(3) 0.0463(5) Uani d . 1 1 . .
    N N1 0.8569(3) 0.5511(2) 0.7146(2) 0.0265(4) Uani d . 1 1 . .
    N N2 0.7050(3) 0.7105(2) 0.8865(2) 0.0275(5) Uani d . 1 1 . .
    C C1 0.7791(4) 0.6984(3) 0.7437(3) 0.0292(5) Uani d . 1 1 . .
    H H1 0.7751 0.7864 0.6731 0.035 Uiso calc R 1 1 . .
    C C2 0.7396(3) 0.5554(3) 0.9577(3) 0.0262(5) Uani d . 1 1 . .
    C C3 0.8340(3) 0.4566(3) 0.8486(3) 0.0243(5) Uani d . 1 1 . .
    C C4 0.8857(4) 0.2915(3) 0.8831(3) 0.0325(6) Uani d . 1 1 . .
    H H4 0.9466 0.2244 0.8117 0.039 Uiso calc R 1 1 . .
    C C5 0.8430(4) 0.2314(3) 1.0271(3) 0.0414(7) Uani d . 1 1 . .
    H H5 0.8772 0.1216 1.0531 0.050 Uiso calc R 1 1 . .
    C C6 0.7500(5) 0.3310(4) 1.1347(3) 0.0450(7) Uani d . 1 1 . .
    H H6 0.7243 0.2857 1.2307 0.054 Uiso calc R 1 1 . .
    C C7 0.6952(4) 0.4944(3) 1.1030(3) 0.0374(6) Uani d . 1 1 . .
    H H7 0.6319 0.5606 1.1748 0.045 Uiso calc R 1 1 . .
    C C8 0.6007(3) 0.8580(3) 0.9448(3) 0.0257(5) Uani d . 1 1 . .
    C C9 0.6227(4) 0.8724(3) 1.0825(3) 0.0306(5) Uani d . 1 1 . .
    H H9 0.7047 0.7868 1.1376 0.037 Uiso calc R 1 1 . .
    C C10 0.4786(4) 0.9844(3) 0.8624(3) 0.0319(6) Uani d . 1 1 . .
    H H10 0.4644 0.9732 0.7701 0.038 Uiso calc R 1 1 . .
    C C11 0.7062(4) 0.3410(3) 0.5497(3) 0.0295(5) Uani d . 1 1 . .
    H H11 0.6286 0.4339 0.5897 0.035 Uiso calc R 1 1 . .
    H H1B 1.3579 0.3142 0.5608 0.044 Uiso d R 1 1 . .
    H H1A 1.2358 0.2205 0.5863 0.044 Uiso d R 1 1 . .
    H H2B 0.2325 -0.0572 0.5401 0.105(17) Uiso d R 1 1 . .
    H H2A 0.0565 0.0927 0.5551 0.091(14) Uiso d R 1 1 . .
loop_
    _atom_site_aniso_label
    _atom_site_aniso_U_11
    _atom_site_aniso_U_22
    _atom_site_aniso_U_33
    _atom_site_aniso_U_12
    _atom_site_aniso_U_13
    _atom_site_aniso_U_23
    Co1 0.0216(3) 0.0196(3) 0.0178(3) -0.00541(17) 0.00065(16) -0.00702(16)
    O1W 0.0255(8) 0.0273(9) 0.0346(10) -0.0076(7) -0.0052(7) -0.0045(7)
    O2W 0.0647(15) 0.0300(11) 0.094(2) -0.0096(10) -0.0345(14) -0.0111(12)
    O1 0.0243(9) 0.0274(9) 0.0365(10) -0.0089(7) -0.0001(7) -0.0098(7)
    O2 0.0294(10) 0.0370(11) 0.0755(16) -0.0147(9) -0.0014(10) -0.0148(10)
    N1 0.0332(11) 0.0229(10) 0.0193(10) -0.0060(8) 0.0009(8) -0.0061(8)
    N2 0.0362(11) 0.0217(10) 0.0195(10) -0.0044(8) 0.0003(8) -0.0076(8)
    C1 0.0421(14) 0.0226(12) 0.0182(11) -0.0081(10) 0.0019(10) -0.0055(9)
    C2 0.0279(12) 0.0229(12) 0.0239(12) -0.0047(10) -0.0010(9) -0.0060(9)
    C3 0.0241(11) 0.0249(11) 0.0214(12) -0.0059(9) -0.0015(9) -0.0052(9)
    C4 0.0347(13) 0.0232(12) 0.0349(14) -0.0053(10) -0.0002(11) -0.0084(10)
    C5 0.0518(17) 0.0252(13) 0.0386(16) -0.0097(12) -0.0016(13) 0.0015(11)
    C6 0.0608(19) 0.0378(15) 0.0274(15) -0.0158(14) 0.0018(13) 0.0036(12)
    C7 0.0493(16) 0.0341(14) 0.0223(13) -0.0104(12) 0.0026(11) -0.0061(11)
    C8 0.0317(12) 0.0215(11) 0.0212(12) -0.0061(9) 0.0013(9) -0.0089(9)
    C9 0.0374(14) 0.0256(12) 0.0241(12) -0.0037(10) -0.0073(10) -0.0047(10)
    C10 0.0434(14) 0.0296(13) 0.0196(12) -0.0060(11) -0.0058(10) -0.0089(10)
    C11 0.0267(13) 0.0265(12) 0.0337(14) -0.0067(10) -0.0042(10) -0.0058(10)
_geom_special_details
;
All e.s.d.'s (except the e.s.d. in the dihedral angle between two l.s. planes)
are estimated using the full covariance matrix. The cell e.s.d.'s are taken
into account individually in the estimation of e.s.d.'s in distances, angles
and torsion angles; correlations between e.s.d.'s in cell parameters are only
used when they are defined by crystal symmetry. An approximate (isotropic)
treatment of cell e.s.d.'s is used for estimating e.s.d.'s involving l.s.
planes.
;
loop_
    _geom_bond_atom_site_label_1
    _geom_bond_atom_site_label_2
    _geom_bond_site_symmetry_2
    _geom_bond_distance
    _geom_bond_publ_flag
    Co1 O1 2_766 2.1110(19) ?
    Co1 O1 . 2.1110(19) y
    Co1 N1 . 2.136(2) y
    Co1 N1 2_766 2.136(2) ?
    Co1 O1W 2_766 2.1451(19) ?
    Co1 O1W . 2.1451(19) y
    O1W H1B . 0.8998 ?
    O1W H1A . 0.8288 ?
    O2W H2B . 0.8823 ?
    O2W H2A . 0.9779 ?
    O1 C11 . 1.240(3) ?
    O2 C11 . 1.236(3) ?
    N1 C1 . 1.309(3) ?
    N1 C3 . 1.398(3) ?
    N2 C1 . 1.355(3) ?
    N2 C2 . 1.391(3) ?
    N2 C8 . 1.432(3) ?
    C1 H1 . 0.9300 ?
    C2 C7 . 1.394(4) ?
    C2 C3 . 1.402(3) ?
    C3 C4 . 1.393(4) ?
    C4 C5 . 1.378(4) ?
    C4 H4 . 0.9300 ?
    C5 C6 . 1.394(4) ?
    C5 H5 . 0.9300 ?
    C6 C7 . 1.375(4) ?
    C6 H6 . 0.9300 ?
    C7 H7 . 0.9300 ?
    C8 C10 . 1.382(4) ?
    C8 C9 . 1.383(3) ?
    C9 C10 2_677 1.384(4) ?
    C9 H9 . 0.9300 ?
    C10 C9 2_677 1.384(3) ?
    C10 H10 . 0.9300 ?
    C11 H11 . 0.9300 ?
loop_
    _geom_angle_atom_site_label_1
    _geom_angle_atom_site_label_2
    _geom_angle_atom_site_label_3
    _geom_angle_site_symmetry_1
    _geom_angle_site_symmetry_3
    _geom_angle
    _geom_angle_publ_flag
    O1 Co1 O1 2_766 . 180.0000(10)
                                 ?
    O1 Co1 N1 2_766 . 88.37(8) ?
    O1 Co1 N1 . . 91.63(8) ?
    O1 Co1 N1 2_766 2_766 91.63(8) ?
    O1 Co1 N1 . 2_766 88.37(8) ?
    N1 Co1 N1 . 2_766 180.0 ?
    O1 Co1 O1W 2_766 2_766 84.83(8) ?
    O1 Co1 O1W . 2_766 95.17(8) ?
    N1 Co1 O1W . 2_766 89.43(8) ?
    N1 Co1 O1W 2_766 2_766 90.57(8) ?
    O1 Co1 O1W 2_766 . 95.17(8) ?
    O1 Co1 O1W . . 84.83(8) ?
    N1 Co1 O1W . . 90.57(8) ?
    N1 Co1 O1W 2_766 . 89.43(8) ?
    O1W Co1 O1W 2_766 . 180.00(9) ?
    Co1 O1W H1B . . 117.7 ?
    Co1 O1W H1A . . 112.5 ?
    H1B O1W H1A . . 111.6 ?
    H2B O2W H2A . . 107.9 ?
    C11 O1 Co1 . . 123.68(16) ?
    C1 N1 C3 . . 105.12(19) ?
    C1 N1 Co1 . . 120.75(16) ?
    C3 N1 Co1 . . 133.95(16) ?
    C1 N2 C2 . . 106.57(19) ?
    C1 N2 C8 . . 124.6(2) ?
    C2 N2 C8 . . 128.7(2) ?
    N1 C1 N2 . . 113.7(2) ?
    N1 C1 H1 . . 123.2 ?
    N2 C1 H1 . . 123.2 ?
    N2 C2 C7 . . 132.4(2) ?
    N2 C2 C3 . . 105.4(2) ?
    C7 C2 C3 . . 122.2(2) ?
    C4 C3 N1 . . 130.5(2) ?
    C4 C3 C2 . . 120.3(2) ?
    N1 C3 C2 . . 109.2(2) ?
    C5 C4 C3 . . 117.4(2) ?
    C5 C4 H4 . . 121.3 ?
    C3 C4 H4 . . 121.3 ?
    C4 C5 C6 . . 121.8(3) ?
    C4 C5 H5 . . 119.1 ?
    C6 C5 H5 . . 119.1 ?
    C7 C6 C5 . . 121.9(3) ?
    C7 C6 H6 . . 119.1 ?
    C5 C6 H6 . . 119.1 ?
    C6 C7 C2 . . 116.5(3) ?
    C6 C7 H7 . . 121.7 ?
    C2 C7 H7 . . 121.7 ?
    C10 C8 C9 . . 120.7(2) ?
    C10 C8 N2 . . 119.4(2) ?
    C9 C8 N2 . . 119.8(2) ?
    C8 C9 C10 . 2_677 119.3(2) ?
    C8 C9 H9 . . 120.3 ?
    C10 C9 H9 2_677 . 120.3 ?
    C8 C10 C9 . 2_677 119.9(2) ?
    C8 C10 H10 . . 120.0 ?
    C9 C10 H10 2_677 . 120.0 ?
    O2 C11 O1 . . 126.7(2) ?
    O2 C11 H11 . . 116.7 ?
    O1 C11 H11 . . 116.7 ?
loop_
    _geom_torsion_atom_site_label_1
    _geom_torsion_atom_site_label_2
    _geom_torsion_atom_site_label_3
    _geom_torsion_atom_site_label_4
    _geom_torsion_site_symmetry_1
    _geom_torsion_site_symmetry_2
    _geom_torsion_site_symmetry_3
    _geom_torsion_site_symmetry_4
    _geom_torsion
    _geom_torsion_publ_flag
    O1 Co1 O1 C11 2_766 . . .  17E1(10)
                                       ?
    N1 Co1 O1 C11 . . . . 50.3(2) ?
    N1 Co1 O1 C11 2_766 . . . -129.7(2) ?
    O1W Co1 O1 C11 2_766 . . . -39.3(2) ?
    O1W Co1 O1 C11 . . . . 140.7(2) ?
    O1 Co1 N1 C1 2_766 . . . 39.7(2) ?
    O1 Co1 N1 C1 . . . . -140.3(2) ?
    N1 Co1 N1 C1 2_766 . . .  18E1(10)
                                      ?
    O1W Co1 N1 C1 2_766 . . . -45.2(2) ?
    O1W Co1 N1 C1 . . . . 134.8(2) ?
    O1 Co1 N1 C3 2_766 . . . -134.6(2) ?
    O1 Co1 N1 C3 . . . . 45.4(2) ?
    N1 Co1 N1 C3 2_766 . . . 0E1(10)
                                    ?
    O1W Co1 N1 C3 2_766 . . . 140.6(2) ?
    O1W Co1 N1 C3 . . . . -39.4(2) ?
    C3 N1 C1 N2 . . . . -0.3(3) ?
    Co1 N1 C1 N2 . . . . -176.00(16) ?
    C2 N2 C1 N1 . . . . 0.6(3) ?
    C8 N2 C1 N1 . . . . -175.6(2) ?
    C1 N2 C2 C7 . . . . -179.3(3) ?
    C8 N2 C2 C7 . . . . -3.3(5) ?
    C1 N2 C2 C3 . . . . -0.7(3) ?
    C8 N2 C2 C3 . . . . 175.3(2) ?
    C1 N1 C3 C4 . . . . 178.6(3) ?
    Co1 N1 C3 C4 . . . . -6.5(4) ?
    C1 N1 C3 C2 . . . . -0.2(3) ?
    Co1 N1 C3 C2 . . . . 174.71(17) ?
    N2 C2 C3 C4 . . . . -178.4(2) ?
    C7 C2 C3 C4 . . . . 0.5(4) ?
    N2 C2 C3 N1 . . . . 0.5(3) ?
    C7 C2 C3 N1 . . . . 179.4(2) ?
    N1 C3 C4 C5 . . . . -179.6(3) ?
    C2 C3 C4 C5 . . . . -1.0(4) ?
    C3 C4 C5 C6 . . . . 0.6(4) ?
    C4 C5 C6 C7 . . . . 0.2(5) ?
    C5 C6 C7 C2 . . . . -0.8(5) ?
    N2 C2 C7 C6 . . . . 178.9(3) ?
    C3 C2 C7 C6 . . . . 0.4(4) ?
    C1 N2 C8 C10 . . . . 36.0(4) ?
    C2 N2 C8 C10 . . . . -139.4(3) ?
    C1 N2 C8 C9 . . . . -144.2(3) ?
    C2 N2 C8 C9 . . . . 40.4(4) ?
    C10 C8 C9 C10 . . . 2_677 -0.3(4) ?
    N2 C8 C9 C10 . . . 2_677 179.9(2) ?
    C9 C8 C10 C9 . . . 2_677 0.3(4) ?
    N2 C8 C10 C9 . . . 2_677 -179.9(2) ?
    Co1 O1 C11 O2 . . . . 168.5(2) ?
loop_
    _geom_hbond_atom_site_label_D
    _geom_hbond_atom_site_label_H
    _geom_hbond_atom_site_label_A
    _geom_hbond_site_symmetry_A
    _geom_hbond_distance_DH
    _geom_hbond_distance_HA
    _geom_hbond_distance_DA
    _geom_hbond_angle_DHA
    O1W H1A O2W 1_655 0.83 1.94 2.759(4) 170
    O1W H1B O2 1_655 0.90 1.83 2.691(4) 159
    O2W H2A O1 1_455 0.98 2.01 2.837(4) 141
    O2W H2B O2 2_656 0.88 1.89 2.766(4) 170
data_global
_journal_date_recd_electronic     2011-11-23
_journal_date_accepted     2011-12-21
_journal_name_full     'Acta Crystallographica, Section E'
_journal_year     2012
_journal_volume     68
_journal_issue      2
_journal_page_first     m94
_journal_page_last     m94
_journal_paper_category     QM
_journal_paper_doi     10.1107/S160053681105505X
_journal_coeditor_code     HB6531
_publ_contact_author_name     'Ping-Yun Huang'
_publ_contact_author_address
;
College of Science, Chang'an University, Xi'an 710064, Shaanxi,
People's Republic of China
;
_publ_contact_author_email     huangpingyun1@163.com
_publ_contact_author_fax     ?
_publ_contact_author_phone     ?
_publ_section_title
;\
<i>catena</i>-Poly[[[diaquadiformatocobalt(II)]-\m-1,4-bis(1<i>H</i>-\
benzimidazol-1-yl)benzene] dihydrate]
;
loop_
    _publ_author_name
    _publ_author_footnote
    _publ_author_address
    'Huang, Ping-Yun' .
;
College of Science, Chang'an University, Xi'an 710064, Shaanxi,
People's Republic of China
;
    'Wang, Jin-Guo' .
;
College of Science, Chang'an University, Xi'an 710064, Shaanxi,
People's Republic of China
;
    'Guo, Sheng-Wu' .
;
Key Laboratory for Mechanical Behavior of Materials, Xi'an Jiaotong University,
Xi'an 710049, Shaanxi, People's Republic of China
;
    'Shi, Gang' .
;
College of Science, Chang'an University, Xi'an 710064, Shaanxi,
People's Republic of China
;
