# Supplementary material for: catena-Poly[[[diaqua­diformato­cobalt(II)]-μ-1,4-bis­(1H-benzimidazol-1-yl)benzene] dihydrate]
Source: Acta Crystallogr Sect E Struct Rep Online. 2012 Jan 7;68(Pt 2):m94. doi: 10.1107/S160053681105505X (PMC3274843; doi:10.1107/S160053681105505X)
Supplement: Supplementary file 2 [file e-68-00m94-Isup2.hkl]

# 
# h,k,l, Fc-squared, Fo-squared, sigma(Fo-squared) and status flag 
# 
data_I
_shelx_title ' _080531c   P-1' 
_shelx_refln_list_code          4 
_shelx_F_calc_maximum       78.44 
_exptl_crystal_F_000       275.00 
_reflns_d_resolution_high  0.8402 
 
loop_ 
 _symmetry_equiv_pos_as_xyz 
 'x, y, z' 
 '-x, -y, -z' 
 
_cell_length_a     7.4970 
_cell_length_b     9.1360 
_cell_length_c     9.4430 
_cell_angle_alpha  78.289 
_cell_angle_beta   77.858 
_cell_angle_gamma  67.720 
 
_shelx_F_squared_multiplier     1.000 
 
loop_ 
 _refln_index_h 
 _refln_index_k 
 _refln_index_l 
 _refln_F_squared_calc 
 _refln_F_squared_meas 
 _refln_F_squared_sigma 
 _refln_observed_status 
   1   0   0      575.00      532.40      3.88 o 
   2   0   0     1912.33     1964.31     10.96 o 
   3   0   0       14.21        7.53      0.47 o 
   4   0   0       39.31       30.35      0.77 o 
   5   0   0      113.84      114.80      2.78 o 
   6   0   0       66.69       67.72      3.24 o 
   7   0   0      156.86      149.94      4.19 o 
   8   0   0      187.60      193.34      4.14 o 
  -7   1   0      189.52      222.40      7.31 o 
  -6   1   0        1.67        2.60      0.68 o 
  -5   1   0       69.66       69.23      2.65 o 
  -4   1   0      426.08      424.51      7.25 o 
  -3   1   0     1982.73     1926.83      9.20 o 
  -2   1   0       54.62       50.27      1.99 o 
  -1   1   0     2017.19     1915.58     21.40 o 
   1   1   0     2752.68     2402.45     33.35 o 
   2   1   0     1628.88     1424.56     55.78 o 
   3   1   0        7.01       17.66      1.06 o 
   4   1   0      152.71      146.30      2.07 o 
   5   1   0      249.06      249.57      4.48 o 
   6   1   0      279.74      296.26      4.51 o 
   7   1   0      249.96      264.46      5.89 o 
   8   1   0       51.73       58.04      3.23 o 
  -7   2   0       43.42       43.07      3.04 o 
  -6   2   0      249.25      262.38     10.23 o 
  -5   2   0       19.27       15.04      1.51 o 
  -4   2   0      368.66      354.21     13.66 o 
  -3   2   0      383.87      383.39      8.33 o 
  -1   2   0      891.77      821.66      4.70 o 
   0   2   0        2.10        3.66      0.38 o 
   1   2   0       30.13       36.19      0.70 o 
   2   2   0     2066.12     1941.68     27.32 o 
   3   2   0      342.58      368.12      3.84 o 
   4   2   0      437.52      425.27     10.17 o 
   5   2   0      472.13      498.68      6.87 o 
   6   2   0      519.34      523.05      7.35 o 
   7   2   0      182.74      189.55      3.54 o 
   8   2   0        1.27        0.80      0.73 o 
  -6   3   0       95.65       92.90      3.46 o 
  -5   3   0      599.00      610.01     23.34 o 
  -4   3   0       12.77        9.06      1.22 o 
  -3   3   0       68.68       55.19      1.85 o 
  -2   3   0      753.09      937.86     17.29 o 
  -1   3   0        9.68       21.59      4.24 o 
   0   3   0      133.08      140.35      2.55 o 
   1   3   0      846.44      802.82      8.31 o 
   2   3   0     1868.16     1908.58      9.46 o 
   3   3   0     3557.37     3410.17     55.52 o 
   4   3   0       28.10       27.37      2.33 o 
   5   3   0      124.45      121.58      3.35 o 
   6   3   0      345.01      345.37      5.16 o 
   7   3   0       16.38       18.93      1.28 o 
   8   3   0       41.07       44.32      8.00 o 
  -6   4   0      359.15      368.79     12.75 o 
  -5   4   0       57.90       57.64      2.23 o 
  -4   4   0       33.67       29.97      1.49 o 
  -3   4   0       55.25       51.12      2.13 o 
  -2   4   0       26.65       20.63      1.03 o 
  -1   4   0      387.15      359.22      3.63 o 
   0   4   0     2179.41     2612.06     47.12 o 
   1   4   0      523.06      496.15      5.87 o 
   3   4   0      497.56      530.62      8.53 o 
   4   4   0      575.25      532.87      7.49 o 
   5   4   0       69.37       69.02      1.91 o 
   6   4   0       35.04       36.04      1.90 o 
   7   4   0        0.94        1.30      0.52 o 
   8   4   0       61.40       69.46      3.05 o 
  -5   5   0        0.87        0.62      1.39 o 
  -4   5   0        7.46        6.39      1.41 o 
  -3   5   0      718.09      693.91     20.42 o 
  -2   5   0      142.55      139.57      3.37 o 
  -1   5   0      176.53      158.03      3.10 o 
   0   5   0     1716.08     2043.63     33.22 o 
   1   5   0      691.42      670.51     11.59 o 
   2   5   0      203.27      494.70     69.01 o 
   3   5   0       42.47       37.06      1.01 o 
   4   5   0      423.62      424.40      6.21 o 
   5   5   0      139.56      134.17      3.44 o 
   6   5   0      104.12       95.68      2.02 o 
   7   5   0      103.84      109.53      2.78 o 
   8   5   0      111.61      117.46      5.76 o 
  -5   6   0        1.30        1.38      1.43 o 
  -4   6   0      137.02      127.74      6.78 o 
  -3   6   0      155.28      154.24      3.93 o 
  -2   6   0      269.65      258.98      5.57 o 
  -1   6   0        1.18        0.89      0.70 o 
   0   6   0      728.95      852.85     11.12 o 
   1   6   0      657.03      636.82     21.68 o 
   2   6   0       58.69       92.66      4.16 o 
   3   6   0        7.82        5.11      0.50 o 
   4   6   0      497.97      517.74     19.18 o 
   5   6   0      123.58      117.90      3.45 o 
   6   6   0       61.62       59.21      3.45 o 
   7   6   0       29.88       35.92      2.05 o 
   8   6   0       52.74       55.44      2.97 o 
  -4   7   0      118.26      108.26      3.28 o 
  -3   7   0      231.38      216.67      7.03 o 
  -2   7   0       97.16      108.10      3.25 o 
  -1   7   0       50.01       50.28      2.42 o 
   0   7   0       25.16       21.50      1.07 o 
   1   7   0      423.96      431.11     16.21 o 
   2   7   0      194.11      202.30      5.49 o 
   3   7   0      109.80      100.38      3.55 o 
   4   7   0       54.76       54.66      2.11 o 
   5   7   0       47.79       49.12      2.53 o 
   6   7   0      393.54      414.33      9.34 o 
   7   7   0       41.20       47.31      2.35 o 
   8   7   0        0.94       -0.13      1.52 o 
  -3   8   0       64.30       60.17      2.56 o 
  -2   8   0      211.56      215.74     10.95 o 
  -1   8   0       89.79       86.40      2.47 o 
   0   8   0       10.11       11.76      1.03 o 
   1   8   0      192.43      164.40      5.71 o 
   2   8   0      433.14      422.51     15.30 o 
   3   8   0      567.50      537.22     29.43 o 
   4   8   0       17.28       15.46      1.43 o 
   5   8   0      211.46      207.69      5.06 o 
   6   8   0      126.67      130.80      4.97 o 
   7   8   0        2.80        1.50      1.56 o 
  -1   9   0       65.14       61.95      3.73 o 
   0   9   0        4.00        1.43      1.16 o 
   1   9   0        5.18        6.09      0.98 o 
   2   9   0      217.25      207.85      5.18 o 
   3   9   0      522.74      500.08     15.65 o 
   4   9   0       65.41       58.18      2.85 o 
   5   9   0       10.20       10.32      1.26 o 
   6   9   0       20.26       21.38      2.08 o 
   1  10   0       41.01       38.40      2.50 o 
   2  10   0       67.93       60.16      2.69 o 
   3  10   0       47.68       45.48      4.85 o 
   4  10   0      232.87      225.81     10.94 o 
   5  10   0        5.51        7.00      1.68 o 
  -5 -10   1       36.17       35.55      2.27 o 
  -4 -10   1       82.25       79.42      3.00 o 
  -3 -10   1      130.79      122.80      6.19 o 
  -2 -10   1        4.35        8.78      2.72 o 
  -1 -10   1       67.04       60.51      6.98 o 
  -6  -9   1        1.69       -0.09      2.94 o 
  -5  -9   1       18.49       16.49      1.86 o 
  -4  -9   1       64.98       58.78      2.48 o 
  -3  -9   1        9.73       10.29      1.21 o 
  -2  -9   1      475.77      518.55     27.23 o 
  -1  -9   1       27.09       21.93      1.80 o 
   0  -9   1       23.73       24.88      1.33 o 
   1  -9   1       34.15       32.05      4.09 o 
  -7  -8   1       64.79       66.79      2.80 o 
  -6  -8   1       28.20       24.48      1.70 o 
  -5  -8   1       22.85       23.07      2.72 o 
  -4  -8   1       36.60       29.92      1.98 o 
  -3  -8   1      142.17      144.12      6.18 o 
  -2  -8   1       72.28      117.11     14.43 o 
  -1  -8   1      326.74      290.13     11.84 o 
   0  -8   1        8.52        5.84      0.75 o 
   1  -8   1       39.05       43.81      1.62 o 
   2  -8   1       34.33       40.51      4.47 o 
  -7  -7   1       44.21       47.14      2.32 o 
  -6  -7   1       96.98       88.40      3.53 o 
  -5  -7   1       14.71       12.82      1.57 o 
  -4  -7   1       22.65       21.87      1.50 o 
  -3  -7   1      194.94      180.59     15.95 o 
  -2  -7   1      134.93      133.60      3.46 o 
  -1  -7   1      241.17      205.59      4.25 o 
   0  -7   1      394.93      467.30      7.85 o 
   1  -7   1       75.24       60.85      1.59 o 
   2  -7   1      111.46      140.61      9.19 o 
   3  -7   1      165.88      169.50      5.93 o 
   4  -7   1       82.06       77.36      3.14 o 
  -8  -6   1        4.59        5.87      1.40 o 
  -7  -6   1      195.09      193.42      6.07 o 
  -6  -6   1       47.29       48.37      2.04 o 
  -5  -6   1       49.95       49.47      2.02 o 
  -4  -6   1      268.46      271.58      8.05 o 
  -3  -6   1        0.57        0.70      1.13 o 
  -2  -6   1       17.26       20.10      1.98 o 
  -1  -6   1      706.09      676.90      8.91 o 
   0  -6   1      401.61      466.14      6.48 o 
   1  -6   1      557.38      555.03      9.93 o 
   3  -6   1       68.47       69.63      3.40 o 
   4  -6   1      102.94       96.65      4.36 o 
  -8  -5   1      184.07      191.90      5.94 o 
  -7  -5   1      111.47      125.74      3.76 o 
  -6  -5   1       27.64       29.02      3.61 o 
  -5  -5   1        2.84        3.28      1.28 o 
  -4  -5   1      205.56      203.94     11.67 o 
  -3  -5   1      173.12      179.69      8.17 o 
  -2  -5   1      761.15      782.95     10.03 o 
  -1  -5   1      470.72      437.46      5.17 o 
   0  -5   1      238.23      253.99      3.78 o 
   1  -5   1      167.96      151.88      3.04 o 
   2  -5   1      122.53      149.24      4.13 o 
   3  -5   1        0.59        1.98      0.92 o 
   4  -5   1      200.49      195.54     10.93 o 
   5  -5   1       69.69       72.70      4.44 o 
  -8  -4   1      232.13      238.45      8.09 o 
  -7  -4   1      132.83      130.93      3.26 o 
  -6  -4   1       32.85       25.01      1.42 o 
  -5  -4   1      349.97      334.19      7.68 o 
  -4  -4   1        5.53        5.62      0.70 o 
  -3  -4   1      624.77      641.54     27.43 o 
  -2  -4   1      720.51      837.32     48.91 o 
  -1  -4   1       64.49       45.74      1.22 o 
   0  -4   1      403.23      435.39      6.65 o 
   1  -4   1      483.81      471.04      6.53 o 
   2  -4   1      245.45      278.95      4.26 o 
   3  -4   1       59.21       52.14      2.10 o 
   4  -4   1       19.32       18.62      1.72 o 
   5  -4   1      503.16      508.39      9.85 o 
   6  -4   1       78.06       80.01      3.99 o 
  -8  -3   1       48.71       53.72      3.09 o 
  -7  -3   1       94.57       97.71      3.72 o 
  -6  -3   1      101.17       99.82      2.58 o 
  -5  -3   1        2.37        1.88      0.65 o 
  -4  -3   1     1074.02     1019.63     23.33 o 
  -3  -3   1      534.38      520.30     12.44 o 
  -1  -3   1      105.22       89.11      1.69 o 
   0  -3   1      337.53      392.40      7.03 o 
   1  -3   1      562.75      531.42      5.01 o 
   2  -3   1     2284.35     2207.27     24.97 o 
   3  -3   1       90.05       90.73      2.64 o 
   4  -3   1       31.75       27.50      1.60 o 
   5  -3   1       85.48       83.33      4.73 o 
   6  -3   1       70.81       70.95      6.38 o 
   7  -3   1        5.53        6.34      1.41 o 
  -8  -2   1        0.35        1.49      1.80 o 
  -7  -2   1       78.11       78.48      2.80 o 
  -6  -2   1      532.41      517.39      8.19 o 
  -5  -2   1      349.72      351.69      6.61 o 
  -4  -2   1      126.89      119.09      2.53 o 
  -3  -2   1      243.74      197.18      3.52 o 
  -2  -2   1      168.97      187.52     16.57 o 
   0  -2   1      232.44      241.54      7.37 o 
   1  -2   1     1282.38     1221.76      7.50 o 
   2  -2   1     1121.79     1115.64      8.80 o 
   3  -2   1       14.82       10.59      0.70 o 
   4  -2   1      221.94      212.81      4.84 o 
   5  -2   1      106.51      109.48      3.02 o 
   6  -2   1       20.94       21.71      2.18 o 
   7  -2   1      101.78      107.05      4.56 o 
  -8  -1   1        9.22       11.32      1.67 o 
  -7  -1   1       74.86       76.18      3.03 o 
  -6  -1   1      158.67      153.70      4.80 o 
  -5  -1   1      611.31      631.22     16.15 o 
  -4  -1   1      209.73      177.48      2.15 o 
  -3  -1   1       25.99       28.62      0.98 o 
  -2  -1   1     2632.82     2477.64     28.91 o 
  -1  -1   1      678.96      604.61      3.28 o 
   0  -1   1      661.35      673.17      7.85 o 
   1  -1   1     1325.41     1282.97      5.93 o 
   3  -1   1     1522.73     1589.83     16.16 o 
   4  -1   1      237.37      232.57      4.47 o 
   5  -1   1        0.52        2.72      0.84 o 
   6  -1   1       18.22       18.37      1.37 o 
   7  -1   1       43.37       44.11      3.06 o 
  -8   0   1       19.45       19.87      2.32 o 
  -7   0   1       22.66       22.76      1.66 o 
  -6   0   1      136.24      139.53      5.66 o 
  -5   0   1      556.62      540.65      7.27 o 
  -4   0   1      131.54      116.05      2.34 o 
  -3   0   1       44.34       31.61      2.03 o 
  -2   0   1        1.38        3.24      0.49 o 
  -1   0   1      877.75      791.44      3.90 o 
   0   0   1       92.32       62.00      1.84 o 
   1   0   1     3081.52     2769.85     13.72 o 
   2   0   1     1376.31     1369.41      7.02 o 
   3   0   1      503.53      475.69      5.10 o 
   4   0   1      148.90      132.93      1.67 o 
   5   0   1       85.09       69.93      1.85 o 
   6   0   1       31.62       29.65      2.20 o 
   7   0   1       13.62       15.98      1.62 o 
   8   0   1      119.09      126.85     11.10 o 
  -7   1   1        0.36        0.35      0.96 o 
  -6   1   1       82.75       82.92      3.69 o 
  -5   1   1      133.88      132.97      4.35 o 
  -4   1   1      363.94      344.87      5.16 o 
  -3   1   1      897.89      855.69      8.99 o 
  -2   1   1        1.71        2.70      0.41 o 
  -1   1   1        1.32        1.49      0.18 o 
   0   1   1      260.19      266.50      4.11 o 
   1   1   1      625.61      590.71      1.87 o 
   3   1   1      174.00      150.15      3.21 o 
   4   1   1      552.43      594.17     24.91 o 
   5   1   1      177.66      185.44      5.11 o 
   6   1   1       47.89       48.64      1.27 o 
   7   1   1      140.10      141.90      3.71 o 
   8   1   1       91.56      102.69      5.29 o 
  -7   2   1      138.08      169.90      5.32 o 
  -6   2   1        7.81        7.40      1.27 o 
  -5   2   1      180.88      190.01      4.61 o 
  -4   2   1      408.47      394.81     12.91 o 
  -3   2   1       41.28       32.38      1.20 o 
  -2   2   1      868.60      836.65     19.95 o 
  -1   2   1     2059.62     1899.10     21.50 o 
   0   2   1        6.56        8.39      0.49 o 
   1   2   1     1179.10     1249.43      4.86 o 
   2   2   1      982.47      968.64     16.10 o 
   3   2   1       53.88       45.49      1.07 o 
   4   2   1        5.93        7.55      0.51 o 
   5   2   1      183.87      188.14      3.85 o 
   6   2   1      662.36      744.50     12.20 o 
   7   2   1       50.47       49.91      2.40 o 
   8   2   1       13.48       13.60      1.47 o 
  -6   3   1      100.80      100.27      4.73 o 
  -5   3   1      160.13      152.92      6.45 o 
  -4   3   1      741.74      726.86     16.13 o 
  -3   3   1      177.56      165.86      7.38 o 
  -2   3   1      470.02      439.58     26.39 o 
  -1   3   1      127.00       90.84      1.80 o 
   0   3   1      503.03      598.28      4.34 o 
   1   3   1      289.98      284.59      4.80 o 
   2   3   1     1679.54     1680.23     27.51 o 
   3   3   1      921.18      938.45      4.10 o 
   4   3   1      288.44      273.75      2.86 o 
   5   3   1       72.08       65.22      1.73 o 
   6   3   1      332.58      345.40      6.54 o 
   7   3   1       88.98       99.53      3.59 o 
   8   3   1        6.35        7.62      1.25 o 
  -6   4   1       74.88       77.86      2.96 o 
  -5   4   1      866.06      901.23      9.59 o 
  -4   4   1       20.04       21.45      1.45 o 
  -3   4   1      155.53      157.64      3.47 o 
  -2   4   1       95.03       98.45      5.41 o 
  -1   4   1        3.64        2.77      0.58 o 
   0   4   1      337.03      379.95      5.61 o 
   1   4   1        5.87       11.14      0.70 o 
   2   4   1      974.25     1043.18     13.95 o 
   3   4   1     1759.78     1856.40     18.95 o 
   4   4   1      427.11      416.27      6.48 o 
   5   4   1      363.86      380.82      5.42 o 
   6   4   1        0.94        0.92      0.46 o 
   7   4   1        2.98        4.19      0.88 o 
   8   4   1      132.54      149.87      4.30 o 
  -5   5   1      273.74      278.03      9.06 o 
  -4   5   1      272.56      276.85      5.98 o 
  -3   5   1       11.97       12.92      3.99 o 
  -2   5   1        5.98        5.57      0.65 o 
  -1   5   1       60.65       49.80      1.33 o 
   0   5   1      170.38      158.07      3.94 o 
   1   5   1     1186.11     1130.58     11.88 o 
   2   5   1     1708.59     1839.08     18.85 o 
   3   5   1      402.84      427.26     15.45 o 
   4   5   1       32.62       29.60      1.34 o 
   5   5   1       51.78       48.99      1.53 o 
   6   5   1        1.99        0.88      0.69 o 
   7   5   1      128.71      128.88      5.42 o 
   8   5   1      124.34      131.00      4.37 o 
  -4   6   1       41.84       41.54      2.25 o 
  -3   6   1       14.37       16.76      1.48 o 
  -2   6   1       26.49       24.08      2.35 o 
  -1   6   1     1163.39     1091.96     12.82 o 
   0   6   1      173.02      186.55      4.32 o 
   1   6   1      109.40      102.23      2.24 o 
   2   6   1      420.31      409.74      7.06 o 
   3   6   1        2.72        2.25      0.62 o 
   4   6   1      242.87      230.33      4.59 o 
   5   6   1       35.08       35.00      1.44 o 
   6   6   1       81.54       80.54      1.96 o 
   7   6   1      125.95      134.43      5.41 o 
   8   6   1       29.82       30.00      2.10 o 
  -4   7   1       88.34       87.16      6.71 o 
  -3   7   1       83.65       88.54      7.79 o 
  -2   7   1      241.73      291.31      6.31 o 
  -1   7   1      121.87      119.70      4.36 o 
   0   7   1      259.59      288.59      7.03 o 
   1   7   1       56.50       50.39      1.74 o 
   2   7   1        7.36       24.41      2.12 o 
   3   7   1      221.03      217.33      4.30 o 
   4   7   1        0.72        1.82      1.10 o 
   5   7   1      103.57       93.33      3.05 o 
   6   7   1      385.61      393.99      9.93 o 
   7   7   1      116.41      116.29      4.98 o 
   8   7   1        5.90        5.27      1.27 o 
  -3   8   1       90.42       83.51      3.06 o 
  -2   8   1      147.42      174.28      5.94 o 
  -1   8   1      117.19      109.40      2.52 o 
   0   8   1       22.68       21.45      1.57 o 
   1   8   1        1.38        1.32      1.30 o 
   3   8   1      246.65      234.67     10.69 o 
   4   8   1      226.10      223.19      9.05 o 
   5   8   1      142.74      142.60      3.92 o 
   6   8   1      215.36      215.03     11.59 o 
   7   8   1       15.91       16.02      2.02 o 
  -1   9   1       64.03       65.32      2.99 o 
   0   9   1       63.37       77.55      2.57 o 
   1   9   1       38.24       35.04      1.78 o 
   2   9   1      114.74      116.99      6.91 o 
   3   9   1       10.82       10.74      1.69 o 
   4   9   1      110.43      101.44      3.37 o 
   5   9   1      313.36      329.46      6.90 o 
   6   9   1       17.67       20.53      3.54 o 
   7   9   1       48.57       43.02      3.15 o 
   0  10   1       37.37       44.72      2.48 o 
   1  10   1       41.84       32.38      2.19 o 
   2  10   1       38.72       72.89      3.56 o 
   3  10   1       20.86       22.75      1.89 o 
   4  10   1      184.75      171.59      6.09 o 
   5  10   1      102.32       92.11      3.13 o 
   6  10   1        5.03        5.28      1.62 o 
  -3 -10   2        1.71        0.70      1.59 o 
  -2 -10   2      115.24      119.04      3.97 o 
  -5  -9   2       71.19       64.92      2.84 o 
  -4  -9   2       43.83       38.08      4.84 o 
  -3  -9   2      122.98      118.70     10.25 o 
  -2  -9   2       63.64      111.22      6.55 o 
  -1  -9   2      146.33      147.41      5.93 o 
   0  -9   2        5.77       11.10      1.56 o 
   1  -9   2        6.75        7.08      2.71 o 
  -6  -8   2      234.78      238.42     10.08 o 
  -5  -8   2      341.52      335.93      9.69 o 
  -4  -8   2        5.15        5.54      1.48 o 
  -3  -8   2       24.04       21.23      1.74 o 
  -2  -8   2      101.96      131.46      3.85 o 
  -1  -8   2       50.55       39.11      4.58 o 
   0  -8   2      226.17      257.56      6.97 o 
   1  -8   2      200.51      182.86      6.11 o 
   2  -8   2       30.12       25.65      2.13 o 
  -7  -7   2      112.27      100.14      3.26 o 
  -6  -7   2      573.08      605.07     11.52 o 
  -5  -7   2       60.94       64.36      3.31 o 
  -4  -7   2       32.80       30.30      1.88 o 
  -3  -7   2       58.39       57.66      2.41 o 
  -2  -7   2       84.65       91.22      2.75 o 
  -1  -7   2       35.98       34.02      3.57 o 
   0  -7   2       15.52       17.27      1.67 o 
   1  -7   2      608.52      577.35     24.26 o 
   2  -7   2      197.33      260.50     16.07 o 
   3  -7   2        1.51        2.05      1.30 o 
  -7  -6   2       49.39       53.49      3.45 o 
  -6  -6   2      430.45      446.90     28.73 o 
  -5  -6   2       23.32       23.18      1.59 o 
  -4  -6   2       18.44       18.12      1.43 o 
  -3  -6   2        2.71        2.12      1.23 o 
  -2  -6   2       99.24       93.89      3.39 o 
  -1  -6   2      406.62      374.78      5.42 o 
   0  -6   2      359.49      388.06      7.28 o 
   1  -6   2      335.01      312.50      6.02 o 
   2  -6   2      328.15      331.04      9.96 o 
   3  -6   2        1.51        1.76      1.42 o 
   4  -6   2        2.57        2.32      2.26 o 
  -8  -5   2       26.37       25.81      2.04 o 
  -7  -5   2      155.34      161.03      5.23 o 
  -6  -5   2        7.82        6.27      1.47 o 
  -5  -5   2      195.90      184.68      7.21 o 
  -4  -5   2      153.96      152.78      9.54 o 
  -3  -5   2       10.86        6.81      0.84 o 
  -2  -5   2      548.63      603.10     11.45 o 
  -1  -5   2      456.93      475.88      7.35 o 
   0  -5   2      405.92      481.22      6.59 o 
   1  -5   2      232.23      209.46      4.22 o 
   2  -5   2       34.44       55.92      1.95 o 
   3  -5   2      302.63      284.78     10.47 o 
   4  -5   2        3.46        3.30      1.13 o 
   5  -5   2       10.06        6.93      1.25 o 
  -8  -4   2       38.67       42.21      2.60 o 
  -7  -4   2        9.12       11.32      1.38 o 
  -6  -4   2      119.53      120.64      4.18 o 
  -5  -4   2      256.43      250.70      4.84 o 
  -4  -4   2      551.98      566.42      9.62 o 
  -3  -4   2       23.99       18.48      1.99 o 
  -1  -4   2      989.39      976.39     10.24 o 
   0  -4   2     1567.41     1856.58     22.31 o 
   1  -4   2       32.25       29.75      1.27 o 
   2  -4   2       62.78       58.44      2.34 o 
   3  -4   2      135.66      130.16      4.21 o 
   4  -4   2      132.70      127.78      5.12 o 
   5  -4   2       67.40       65.33      3.72 o 
   6  -4   2      113.84      109.53      3.20 o 
  -8  -3   2       59.48       68.27      2.56 o 
  -7  -3   2        7.19        9.84      1.10 o 
  -6  -3   2      205.02      202.28      6.24 o 
  -5  -3   2      594.66      599.69     10.75 o 
  -4  -3   2       64.73       56.51      1.41 o 
  -3  -3   2     1182.07     1183.09     12.31 o 
  -1  -3   2        2.22        2.61      1.03 o 
   0  -3   2      400.32      493.94      6.95 o 
   1  -3   2        1.56        1.08      0.40 o 
   2  -3   2      380.05      477.54     11.35 o 
   3  -3   2      255.32      242.65      3.57 o 
   4  -3   2      334.53      331.03      7.74 o 
   5  -3   2      239.80      239.46      9.63 o 
   6  -3   2       27.20       25.40      1.73 o 
  -8  -2   2        9.86       13.57      3.20 o 
  -7  -2   2       76.98       74.34      5.46 o 
  -6  -2   2      393.17      387.49     11.49 o 
  -5  -2   2      288.43      287.13      5.43 o 
  -4  -2   2      168.96      150.53      2.95 o 
  -3  -2   2       22.33       25.97      1.81 o 
  -2  -2   2     1513.11     1436.15     13.35 o 
  -1  -2   2      165.08      139.19      2.58 o 
   0  -2   2      218.62      238.84      5.00 o 
   1  -2   2     1881.16     1830.63     13.02 o 
   2  -2   2      497.96      512.90      5.08 o 
   3  -2   2      358.81      369.66      4.19 o 
   4  -2   2      660.39      643.13     10.86 o 
   5  -2   2      210.28      207.65      6.90 o 
   6  -2   2        7.57        7.32      1.80 o 
   7  -2   2        5.14        5.89      1.61 o 
  -8  -1   2       31.34       37.82      2.55 o 
  -7  -1   2       60.69       63.46      7.07 o 
  -6  -1   2      189.22      193.47      8.27 o 
  -5  -1   2      219.30      208.91      4.15 o 
  -4  -1   2      108.32       95.13      2.25 o 
  -3  -1   2      183.27      154.75      2.00 o 
  -2  -1   2      813.98      799.24      4.28 o 
  -1  -1   2        3.01        3.77      0.31 o 
   0  -1   2      379.40      432.55      4.20 o 
   1  -1   2     2964.32     2794.92     14.65 o 
   2  -1   2     3402.82     3516.89     47.25 o 
   3  -1   2      604.08      595.47      9.37 o 
   4  -1   2      196.20      215.27      3.19 o 
   5  -1   2       53.74       46.95      4.12 o 
   6  -1   2       34.45       36.83      2.47 o 
   7  -1   2       49.51       56.78      3.49 o 
  -7   0   2       60.97       56.93      2.33 o 
  -6   0   2       33.68       38.45      1.94 o 
  -5   0   2      180.00      165.78      3.42 o 
  -4   0   2        1.17        0.69      0.60 o 
  -3   0   2      359.11      328.91      3.28 o 
  -2   0   2     1019.32      948.40      9.25 o 
  -1   0   2      579.13      563.11      3.46 o 
   0   0   2     6153.57     6657.89     27.21 o 
   1   0   2       15.79        9.45      0.99 o 
   2   0   2      353.91      360.97      8.00 o 
   3   0   2     1638.97     1641.34     26.94 o 
   4   0   2      125.35      121.98      1.84 o 
   5   0   2       70.79       72.59      1.92 o 
   6   0   2       16.81       15.53      1.46 o 
   7   0   2      116.26      123.22      3.58 o 
   8   0   2       82.67       85.25      4.28 o 
  -7   1   2       61.65       69.65      4.99 o 
  -6   1   2        0.49        0.36      2.00 o 
  -5   1   2        2.09        3.75      1.23 o 
  -4   1   2      846.01      825.19     13.94 o 
  -3   1   2     1717.35     1690.45     17.32 o 
  -2   1   2       89.21       87.04      4.04 o 
  -1   1   2      275.54      253.49      4.27 o 
   0   1   2     2707.50     2944.74      7.59 o 
   1   1   2      144.85      130.14      5.95 o 
   2   1   2      554.56      560.38      4.26 o 
   3   1   2      684.70      663.55      8.37 o 
   4   1   2     1860.53     1866.72     24.79 o 
   5   1   2      105.43      100.11      2.49 o 
   6   1   2       33.62       34.48      1.38 o 
   7   1   2      134.23      138.10      3.77 o 
   8   1   2       94.59      104.71      5.51 o 
  -7   2   2        5.73        6.66      1.68 o 
  -6   2   2       37.11       42.14      4.13 o 
  -5   2   2        1.60        3.93      1.01 o 
  -4   2   2      763.77      770.87     12.57 o 
  -3   2   2     1719.61     1722.22     54.36 o 
  -2   2   2       41.55       44.77      3.37 o 
  -1   2   2      554.28      528.59      5.43 o 
   0   2   2      127.95      128.18      2.25 o 
   1   2   2       14.23       18.37      0.56 o 
   3   2   2      754.89      651.40      4.03 o 
   4   2   2     4164.01     4307.57     69.21 o 
   5   2   2      684.58      745.18     11.99 o 
   6   2   2       11.63        9.66      0.81 o 
   7   2   2       31.35       37.61      1.62 o 
   8   2   2        1.63        2.59      0.96 o 
  -6   3   2        0.40        1.47      0.73 o 
  -5   3   2      277.80      292.55      6.24 o 
  -4   3   2      338.70      327.24      8.39 o 
  -3   3   2      309.15      300.04      7.86 o 
  -2   3   2      841.27      804.71     14.93 o 
  -1   3   2      434.74      509.30      4.82 o 
   0   3   2        2.88        2.97      0.33 o 
   1   3   2     1963.92     1885.79     16.21 o 
   2   3   2     1102.37     1092.52      9.90 o 
   3   3   2      473.96      488.75      2.72 o 
   4   3   2      652.30      666.69     11.71 o 
   5   3   2      133.51      140.02      4.68 o 
   6   3   2      186.99      201.01      4.29 o 
   7   3   2        0.42        1.23      0.80 o 
   8   3   2       19.81       20.51      2.04 o 
  -6   4   2       50.02       50.79      3.56 o 
  -5   4   2       34.37       31.18      3.19 o 
  -4   4   2       11.00        9.78      1.18 o 
  -3   4   2      149.61      144.65      5.30 o 
  -2   4   2     1048.58     1028.61     13.11 o 
  -1   4   2      371.29      357.00      3.38 o 
   0   4   2       76.01      104.68      1.44 o 
   1   4   2      251.86      215.31      7.46 o 
   2   4   2      518.58      583.65     12.15 o 
   3   4   2      979.85     1177.43     70.56 o 
   4   4   2       86.80       81.11      1.96 o 
   5   4   2      417.90      440.81      6.47 o 
   6   4   2       63.21       63.02      3.02 o 
   7   4   2        3.18        2.76      0.84 o 
   8   4   2       47.43       52.67      1.95 o 
  -5   5   2        2.85        2.93      1.95 o 
  -4   5   2        6.51        8.06      1.78 o 
  -3   5   2      583.67      560.17     19.91 o 
  -2   5   2      221.98      228.54      4.74 o 
  -1   5   2      166.58      152.20      2.96 o 
   0   5   2      450.00      509.59      7.88 o 
   1   5   2        4.21        2.10      0.45 o 
   2   5   2      966.25      962.64     17.77 o 
   3   5   2      125.99      127.27      2.07 o 
   4   5   2      223.14      214.83      5.52 o 
   5   5   2      127.01      130.25      3.23 o 
   6   5   2       29.83       33.15      1.41 o 
   7   5   2      113.33      114.98      3.09 o 
   8   5   2      112.53      116.56      4.05 o 
  -4   6   2       68.90       70.84      4.07 o 
  -3   6   2      451.92      476.53     15.46 o 
  -2   6   2      231.41      235.89      7.14 o 
  -1   6   2       88.08       74.55      2.50 o 
   0   6   2      158.75      184.07      4.30 o 
   1   6   2      235.08      216.80      3.78 o 
   2   6   2       52.32       63.66      2.27 o 
   3   6   2      314.81      308.83      7.65 o 
   4   6   2     1085.33     1123.43     42.06 o 
   5   6   2       92.03       96.78      3.87 o 
   6   6   2       25.73       21.89      1.19 o 
   7   6   2      185.75      197.59      5.63 o 
   8   6   2       80.65       83.19      3.21 o 
  -4   7   2      116.80      123.35      4.85 o 
  -3   7   2      152.53      144.09      6.13 o 
  -2   7   2       40.61       73.40      5.28 o 
  -1   7   2        1.18        0.87      0.69 o 
   0   7   2      436.12      498.79      7.89 o 
   1   7   2      769.50      728.91     31.61 o 
   2   7   2        8.13        7.47      0.64 o 
   3   7   2       10.77        9.59      0.74 o 
   4   7   2      514.69      576.04     40.73 o 
   5   7   2       79.54       71.27      1.80 o 
   6   7   2      130.76      131.15      4.57 o 
   7   7   2       43.08       48.28      3.04 o 
   8   7   2       74.26       69.41      3.24 o 
  -3   8   2      143.02      154.61      3.72 o 
  -2   8   2      107.77      148.70      5.41 o 
  -1   8   2       35.61       34.08      2.40 o 
   0   8   2       98.08      100.01      2.56 o 
   1   8   2      142.62      142.94      4.98 o 
   2   8   2       36.00       34.96      2.32 o 
   3   8   2       96.31       86.10      3.09 o 
   4   8   2       27.38       29.25      1.36 o 
   5   8   2      296.52      295.99     11.79 o 
   6   8   2      113.81      110.76      4.99 o 
   7   8   2       14.76       15.74      1.63 o 
   8   8   2       18.06       16.86      1.67 o 
  -1   9   2       54.62       58.58      4.02 o 
   0   9   2       37.47       32.70      2.17 o 
   1   9   2       25.47       25.06      1.56 o 
   2   9   2      339.80      342.28      5.62 o 
   3   9   2       22.53       20.50      1.55 o 
   4   9   2        0.44        1.33      1.23 o 
   5   9   2      116.12      107.33      4.56 o 
   6   9   2      185.75      179.73      6.20 o 
   7   9   2       36.28       36.46      2.09 o 
   0  10   2        4.91        5.44      1.69 o 
   1  10   2       54.78       50.68      3.03 o 
   2  10   2      210.71      217.83      6.44 o 
   3  10   2      154.19      149.26     21.72 o 
   4  10   2        5.38        2.52      1.51 o 
   5  10   2        0.30        1.39      1.44 o 
   6  10   2       32.47       26.84      1.98 o 
  -5  -9   3       67.36       58.16      3.74 o 
  -4  -9   3      114.93      104.58      3.91 o 
  -3  -9   3        1.61        1.07      1.49 o 
  -2  -9   3       51.66       65.56      6.33 o 
  -1  -9   3       30.75       29.00      1.85 o 
   0  -9   3       62.97       71.49      4.93 o 
  -6  -8   3        5.10        4.67      1.70 o 
  -5  -8   3       56.66       48.61      5.69 o 
  -4  -8   3      183.74      164.88      4.41 o 
  -3  -8   3      154.06      149.29      4.52 o 
  -2  -8   3       20.24       27.53      4.11 o 
  -1  -8   3       10.41        9.62      1.78 o 
   0  -8   3       47.87       52.65      2.15 o 
   1  -8   3      108.63      108.54      6.48 o 
   2  -8   3       46.56       62.42      5.92 o 
  -6  -7   3       27.44       25.37      2.53 o 
  -5  -7   3       81.42       76.75      3.31 o 
  -4  -7   3      257.01      239.98      5.76 o 
  -3  -7   3      534.35      519.90     24.27 o 
  -1  -7   3       34.94       32.55      4.60 o 
   0  -7   3       11.60       13.39      1.71 o 
   1  -7   3       66.58       71.13      4.71 o 
   2  -7   3      311.54      302.06      6.32 o 
   3  -7   3      184.72      183.93      6.89 o 
  -7  -6   3      171.79      171.29      5.52 o 
  -6  -6   3      146.37      141.61      4.13 o 
  -5  -6   3       52.93       50.58      2.73 o 
  -4  -6   3      384.79      411.96     16.10 o 
  -3  -6   3       11.44        9.29      1.12 o 
  -2  -6   3       26.87       23.73      1.49 o 
  -1  -6   3       87.84       83.51      2.24 o 
   0  -6   3      213.15      244.74      3.97 o 
   1  -6   3      118.26      116.00      3.81 o 
   2  -6   3      211.33      224.61      7.38 o 
   3  -6   3      233.00      225.13     13.54 o 
   4  -6   3       76.72       67.85      3.22 o 
  -7  -5   3       50.15       54.53      4.12 o 
  -6  -5   3      106.96      103.22     10.54 o 
  -5  -5   3       42.11       36.20      1.93 o 
  -4  -5   3      253.87      266.29      7.39 o 
  -3  -5   3       57.92       49.93      3.75 o 
  -1  -5   3      456.43      438.97      6.24 o 
   0  -5   3      409.71      470.49      6.49 o 
   1  -5   3      174.71      154.91      2.78 o 
   2  -5   3       55.80       69.73      6.04 o 
   3  -5   3      411.99      399.17     15.50 o 
   4  -5   3       68.59       63.86      2.55 o 
   5  -5   3       23.14       20.74      2.45 o 
  -7  -4   3        7.36        7.56      1.09 o 
  -6  -4   3        5.01        2.73      1.47 o 
  -5  -4   3      282.60      285.09      6.23 o 
  -4  -4   3      194.37      190.28      9.52 o 
  -3  -4   3      185.88      200.68      5.75 o 
  -2  -4   3      400.84      416.23     13.45 o 
  -1  -4   3      238.06      188.38      3.64 o 
   0  -4   3     1276.73     1537.61     19.37 o 
   1  -4   3        7.90        9.46      0.72 o 
   2  -4   3        0.72        0.68      0.90 o 
   3  -4   3      123.56      114.11      2.96 o 
   4  -4   3      171.55      166.41      6.96 o 
   5  -4   3       73.85       69.36      4.76 o 
   6  -4   3       34.46       33.82      2.27 o 
  -7  -3   3        0.70        2.58      0.81 o 
  -6  -3   3        1.07        0.71      0.54 o 
  -5  -3   3      151.38      147.83      3.90 o 
  -4  -3   3     1352.24     1422.38     23.79 o 
  -3  -3   3     1457.58     1535.68     33.16 o 
  -1  -3   3        1.06        0.94      0.39 o 
   0  -3   3       29.58       44.50      0.97 o 
   1  -3   3      534.04      560.10      6.40 o 
   2  -3   3      606.48      672.30      9.55 o 
   3  -3   3       37.20       32.07      1.17 o 
   4  -3   3        2.42        2.57      0.78 o 
   5  -3   3      464.07      490.68      9.45 o 
   6  -3   3       62.62       59.98      2.34 o 
  -7  -2   3       80.88       84.32      3.06 o 
  -6  -2   3      226.86      217.50      7.15 o 
  -5  -2   3       69.61       69.36      1.71 o 
  -4  -2   3      742.31      744.92      9.73 o 
  -3  -2   3      812.84      785.53      8.62 o 
  -2  -2   3       40.38       28.69      2.03 o 
  -1  -2   3        1.67        1.09      1.18 o 
   0  -2   3       16.40       21.11      1.12 o 
   1  -2   3      276.76      233.61      4.13 o 
   2  -2   3     1728.54     1726.84     17.74 o 
   3  -2   3        0.65        1.86      0.43 o 
   4  -2   3      203.87      182.19      4.59 o 
   5  -2   3      424.00      462.05     16.60 o 
   6  -2   3      223.45      224.80      5.35 o 
   7  -2   3        0.63        1.12      1.49 o 
  -7  -1   3      330.10      341.52     10.59 o 
  -6  -1   3      170.14      168.48      3.25 o 
  -5  -1   3      100.48       94.58      3.93 o 
  -4  -1   3      113.75      104.05      2.81 o 
  -3  -1   3      215.45      208.67      2.32 o 
  -2  -1   3      260.82      256.37     11.01 o 
  -1  -1   3        6.15       11.17      1.03 o 
   0  -1   3        2.05        3.18      0.38 o 
   1  -1   3     2488.15     2366.19     28.07 o 
   2  -1   3      701.64      696.37      7.35 o 
   3  -1   3      843.01      879.89     11.27 o 
   4  -1   3       52.71       53.82      1.59 o 
   5  -1   3       46.60       47.33      1.79 o 
   6  -1   3      131.71      134.82      5.84 o 
   7  -1   3       72.97       83.92      5.64 o 
  -7   0   3       90.91       88.47      3.67 o 
  -6   0   3      250.69      259.11      5.65 o 
  -5   0   3       25.97       25.13      1.17 o 
  -4   0   3        1.47        3.00      0.48 o 
  -3   0   3       46.46       36.94      1.45 o 
  -2   0   3     1236.15     1243.43     10.70 o 
  -1   0   3     1172.49     1110.33      7.81 o 
   0   0   3     3351.96     4082.48     55.59 o 
   1   0   3       22.96       19.02      1.12 o 
   2   0   3        2.68        5.76      0.88 o 
   3   0   3     1255.66     1197.84     13.01 o 
   4   0   3      656.64      681.18      8.91 o 
   5   0   3        1.71        0.41      0.41 o 
   6   0   3       23.59       24.71      2.05 o 
   7   0   3       31.39       34.03      2.43 o 
   8   0   3      110.30      123.91     11.59 o 
  -7   1   3        1.17        1.49      0.95 o 
  -6   1   3       48.15       45.12      2.09 o 
  -5   1   3      183.63      174.33      6.74 o 
  -4   1   3       23.27       23.56      1.53 o 
  -3   1   3      445.82      393.26      5.48 o 
  -2   1   3       14.60       15.12      0.74 o 
  -1   1   3     2100.29     2058.46      6.67 o 
   0   1   3     3537.87     3735.87     13.05 o 
   1   1   3      271.41      253.75      6.53 o 
   2   1   3        2.69        1.49      0.52 o 
   3   1   3       86.20       61.46      1.40 o 
   4   1   3        2.19        2.11      1.40 o 
   5   1   3      309.94      330.82      4.75 o 
   6   1   3       93.72       97.94      2.58 o 
   7   1   3      195.73      216.87      5.16 o 
   8   1   3       92.54       98.47      4.08 o 
  -6   2   3        2.90        2.73      1.07 o 
  -5   2   3       25.36       25.22      2.47 o 
  -4   2   3      462.44      449.39      8.17 o 
  -3   2   3       84.11       67.67      1.59 o 
  -2   2   3     1008.38     1042.87     23.84 o 
  -1   2   3     2394.63     2409.10      8.03 o 
   0   2   3      542.10      576.86      3.65 o 
   1   2   3      177.66      195.87      4.24 o 
   2   2   3       62.37       56.41      1.47 o 
   3   2   3      264.03      285.63      6.13 o 
   4   2   3      247.02      234.74      4.24 o 
   5   2   3     1041.42     1093.85     13.98 o 
   6   2   3      748.54      808.73     10.86 o 
   7   2   3       49.99       51.85      2.11 o 
   8   2   3        0.30        0.38      1.41 o 
  -6   3   3       23.39       24.75      1.82 o 
  -5   3   3       39.67       36.48      2.42 o 
  -4   3   3      317.02      302.11     11.11 o 
  -3   3   3      280.86      264.16      5.07 o 
  -2   3   3      411.18      463.64     33.64 o 
  -1   3   3      730.87      752.61      7.99 o 
   0   3   3      155.92      204.09      4.27 o 
   1   3   3      454.55      418.40      2.14 o 
   2   3   3      422.02      405.07     14.06 o 
   3   3   3      252.29      240.43      2.95 o 
   4   3   3       10.44       11.83      0.82 o 
   5   3   3     1034.13     1075.87     13.84 o 
   6   3   3     1603.90     1650.91     22.71 o 
   7   3   3        6.62       10.29      0.98 o 
   8   3   3       79.87       68.74      2.75 o 
  -5   4   3       58.22       51.48      3.13 o 
  -4   4   3        0.72        1.85      1.14 o 
  -3   4   3      102.84       93.54      2.48 o 
  -2   4   3      813.94      911.86     16.57 o 
  -1   4   3       36.00       34.38      1.58 o 
   0   4   3       76.31       80.82      1.67 o 
   1   4   3        6.50       12.63      1.16 o 
   2   4   3     1222.04     1216.12     40.35 o 
   3   4   3     1570.39     1562.23     16.30 o 
   4   4   3      179.89      177.57      3.82 o 
   5   4   3       80.99       86.87      2.64 o 
   6   4   3      344.56      362.38      5.61 o 
   7   4   3        0.41        0.67      0.81 o 
   8   4   3        0.31        2.40      0.54 o 
  -5   5   3       96.94       84.05      9.02 o 
  -4   5   3       27.33       23.88      2.26 o 
  -3   5   3        0.55        0.78      0.73 o 
  -2   5   3       31.82       31.92      1.44 o 
  -1   5   3      766.21      720.07      9.38 o 
   0   5   3      965.57     1044.98     15.48 o 
   1   5   3      553.95      535.36     12.66 o 
   2   5   3      328.91      331.70     49.82 o 
   3   5   3      183.95      192.14      4.05 o 
   4   5   3        0.93        0.21      0.60 o 
   5   5   3      135.92      141.17      3.50 o 
   6   5   3        1.60        1.97      0.44 o 
   7   5   3      202.60      212.81      4.36 o 
   8   5   3      108.35      118.79      3.56 o 
  -4   6   3        6.37        7.37      1.25 o 
  -3   6   3        9.73        7.09      2.77 o 
  -2   6   3      204.47      194.47      5.94 o 
  -1   6   3     1266.34     1187.67     32.57 o 
   0   6   3      827.78      907.16     25.89 o 
   1   6   3       25.41       26.80      1.28 o 
   2   6   3       23.79       25.86      3.71 o 
   3   6   3        2.42        2.09      0.91 o 
   4   6   3      335.57      350.02     21.73 o 
   5   6   3       30.71       32.22      1.39 o 
   6   6   3       37.07       39.18      1.62 o 
   7   6   3      176.30      176.32      6.96 o 
   8   6   3      165.79      177.75      5.84 o 
  -3   7   3       28.02       32.94      2.71 o 
  -2   7   3       63.82       81.68      3.79 o 
  -1   7   3      757.14      718.32     22.40 o 
   0   7   3      329.61      363.67      5.57 o 
   1   7   3       56.62       50.82      1.52 o 
   2   7   3       71.73       87.54      3.01 o 
   3   7   3       14.43       14.87      1.06 o 
   4   7   3      122.44      123.45      2.51 o 
   5   7   3      209.30      210.76      6.44 o 
   6   7   3      381.92      385.93     12.23 o 
   7   7   3      120.16      124.14      5.07 o 
   8   7   3        1.00        2.16      1.12 o 
  -2   8   3       74.44      127.13      5.14 o 
  -1   8   3       17.50       19.21      1.33 o 
   0   8   3       67.24       67.85      2.92 o 
   1   8   3       14.33       10.49      1.29 o 
   2   8   3      184.68      201.76      8.90 o 
   3   8   3      488.63      476.76     17.30 o 
   4   8   3       26.45       24.31      1.06 o 
   5   8   3       87.24       92.70      3.61 o 
   6   8   3      276.52      276.61      9.20 o 
   7   8   3       14.29       15.56      1.50 o 
   8   8   3        4.84        4.15      1.51 o 
  -1   9   3       58.91       66.37      2.68 o 
   0   9   3       41.22       44.44      4.22 o 
   1   9   3       71.01       63.34      3.00 o 
   2   9   3      218.91      197.75      8.14 o 
   3   9   3      255.85      237.41      5.20 o 
   4   9   3        6.84        5.57      0.79 o 
   5   9   3       46.86       49.12      3.45 o 
   6   9   3       99.05      103.24      4.31 o 
   7   9   3       25.33       26.20      1.86 o 
   1  10   3       34.42       34.26      1.94 o 
   2  10   3      270.19      250.67      7.11 o 
   3  10   3       65.68       58.18      3.07 o 
   4  10   3       84.31       81.99      3.72 o 
   5  10   3        0.36        1.29      1.36 o 
   6  10   3        4.31        3.53      1.89 o 
  -3  -9   4       55.12       54.30      2.82 o 
  -2  -9   4       44.84       49.23      2.72 o 
  -1  -9   4       11.52       10.90      1.91 o 
  -5  -8   4      135.21      142.57     10.07 o 
  -4  -8   4       58.78       58.15      2.93 o 
  -3  -8   4       63.76       60.12      2.84 o 
  -2  -8   4       39.39       39.46      5.44 o 
  -1  -8   4        2.02        1.99      1.76 o 
   0  -8   4        6.15        7.33      1.35 o 
   1  -8   4       83.23       90.80      3.60 o 
  -6  -7   4      151.70      144.54      3.92 o 
  -5  -7   4       10.79       11.71      1.60 o 
  -4  -7   4        0.92        0.19      0.83 o 
  -3  -7   4       99.53       90.87      2.76 o 
  -2  -7   4      254.34      239.89      5.57 o 
  -1  -7   4        7.07        6.39      2.74 o 
   0  -7   4       17.08       21.86      2.89 o 
   1  -7   4       71.08       69.33      2.12 o 
   2  -7   4      191.14      179.85      6.95 o 
   3  -7   4       23.31       19.84      1.97 o 
  -6  -6   4      184.80      186.56      6.75 o 
  -5  -6   4       13.47       15.16      1.81 o 
  -4  -6   4       51.20       48.80      7.91 o 
  -3  -6   4      211.88      201.29     14.99 o 
  -2  -6   4      593.80      645.57     32.48 o 
  -1  -6   4      379.93      362.65     14.39 o 
   0  -6   4        8.53        7.68      0.79 o 
   1  -6   4       45.33       38.87      1.54 o 
   2  -6   4       39.97       40.10      2.99 o 
   3  -6   4       49.37       49.58      2.27 o 
   4  -6   4       88.17       80.47      3.17 o 
  -7  -5   4        4.74        3.60      1.53 o 
  -6  -5   4        7.52        9.06      1.64 o 
  -5  -5   4       81.44       78.17      5.41 o 
  -4  -5   4      142.92      139.41      5.65 o 
  -3  -5   4       80.58       76.94      2.84 o 
  -2  -5   4      931.69      957.37     53.65 o 
  -1  -5   4      116.91      102.68      2.82 o 
   0  -5   4        6.28        6.65      0.70 o 
   1  -5   4       32.81       31.39      5.01 o 
   2  -5   4      222.37      207.42      6.39 o 
   3  -5   4       53.16       56.51      2.26 o 
   4  -5   4      116.45      106.80      5.62 o 
   5  -5   4       20.36       17.48      2.39 o 
  -7  -4   4        9.65       10.02      3.18 o 
  -6  -4   4        6.46        2.88      1.35 o 
  -5  -4   4      183.67      176.70      7.32 o 
  -4  -4   4      246.19      255.36      5.30 o 
  -3  -4   4      154.26      150.34      8.22 o 
  -2  -4   4      284.32      332.75      6.18 o 
  -1  -4   4      562.64      583.54      7.78 o 
   0  -4   4       42.96       38.72      1.55 o 
   1  -4   4        7.95        8.52      0.77 o 
   2  -4   4       13.02       17.52      0.97 o 
   3  -4   4      317.81      298.88      8.87 o 
   4  -4   4       53.92       49.40      2.67 o 
   5  -4   4      159.74      153.66      5.38 o 
  -7  -3   4        5.51        7.53      1.25 o 
  -6  -3   4        0.51        1.47      0.76 o 
  -5  -3   4       69.47       63.69      2.04 o 
  -4  -3   4      419.33      415.49      7.80 o 
  -3  -3   4      369.76      374.41     10.70 o 
  -2  -3   4      149.91      225.69     12.14 o 
  -1  -3   4      155.18      159.24      3.03 o 
   0  -3   4      439.81      504.66     12.69 o 
   1  -3   4        3.99        0.87      0.41 o 
   2  -3   4      260.63      258.53      3.94 o 
   3  -3   4      101.42      101.01      3.75 o 
   4  -3   4      128.21      120.50      4.94 o 
   5  -3   4      107.53      110.79      4.12 o 
   6  -3   4      113.51       98.92      7.04 o 
  -7  -2   4       45.69       44.76      2.07 o 
  -6  -2   4       22.42       20.21      1.19 o 
  -5  -2   4       36.51       38.85      1.94 o 
  -4  -2   4       82.55       70.91      3.60 o 
  -3  -2   4      584.77      579.28      7.92 o 
  -2  -2   4      753.31      801.83     15.24 o 
  -1  -2   4      980.53     1018.91     37.33 o 
   0  -2   4       51.87       59.60      1.10 o 
   1  -2   4       67.73       49.54      1.41 o 
   2  -2   4      190.46      191.08     15.37 o 
   3  -2   4      203.02      207.56      4.80 o 
   4  -2   4      436.68      413.16      7.50 o 
   5  -2   4      215.46      213.95      8.65 o 
   6  -2   4        0.34        0.36      1.25 o 
   7  -2   4       37.55       36.81      2.10 o 
  -7  -1   4        1.16        0.79      1.32 o 
  -6  -1   4      159.46      147.98      3.88 o 
  -5  -1   4      175.53      181.54      5.60 o 
  -4  -1   4       96.37       92.68      3.02 o 
  -3  -1   4       10.83        9.70      0.93 o 
  -2  -1   4     1756.11     1861.23     23.48 o 
  -1  -1   4       55.48       51.06      1.95 o 
   0  -1   4      100.70      142.44      9.39 o 
   1  -1   4      973.17      931.73     11.68 o 
   2  -1   4      929.34      910.11     10.01 o 
   3  -1   4       97.23       95.91      2.10 o 
   4  -1   4      180.92      185.57      4.23 o 
   5  -1   4       12.83       10.67      0.94 o 
   6  -1   4       70.55       74.15      3.49 o 
   7  -1   4       57.93       57.63      3.22 o 
  -7   0   4       11.71       12.12      1.69 o 
  -6   0   4       50.86       51.71      2.68 o 
  -5   0   4      503.52      524.85     15.28 o 
  -4   0   4       12.31       12.91      1.06 o 
  -3   0   4        1.44        1.29      0.30 o 
  -2   0   4     1013.31      995.83     11.74 o 
  -1   0   4     1447.66     1490.11      5.57 o 
   0   0   4       38.64       34.37      1.01 o 
   1   0   4      391.61      391.56     12.58 o 
   2   0   4      281.27      254.27      5.02 o 
   3   0   4      609.70      587.25      7.82 o 
   4   0   4      115.76      108.51      2.63 o 
   5   0   4       19.49       20.36      1.02 o 
   6   0   4       43.58       40.16      1.70 o 
   7   0   4      118.53      118.99      3.46 o 
   8   0   4       81.29       80.79      6.47 o 
  -6   1   4       21.06       21.96      1.45 o 
  -5   1   4       70.48       65.51      1.93 o 
  -4   1   4      230.35      225.20      5.20 o 
  -3   1   4       59.84       55.53      1.70 o 
  -2   1   4       56.01       58.87      1.61 o 
  -1   1   4      760.17      738.27      7.87 o 
   0   1   4     3741.19     4222.68     51.98 o 
   1   1   4       61.58       53.41      2.39 o 
   2   1   4      301.49      312.49     17.39 o 
   3   1   4       38.86       35.28      0.89 o 
   4   1   4       10.19        9.68      0.68 o 
   5   1   4      211.57      192.81      6.14 o 
   6   1   4      105.75      100.78      3.34 o 
   7   1   4      206.02      214.34      5.08 o 
   8   1   4       94.76      100.41      4.21 o 
  -6   2   4        0.46        1.74      1.25 o 
  -5   2   4        1.51        2.59      1.12 o 
  -4   2   4      387.06      379.22     12.99 o 
  -3   2   4      798.37      767.27     10.08 o 
  -2   2   4        3.68        2.66      0.59 o 
  -1   2   4      479.59      426.80      5.25 o 
   0   2   4      568.55      630.41      5.36 o 
   1   2   4      504.52      502.13      6.06 o 
   2   2   4        3.50        5.38      0.49 o 
   3   2   4      300.66      281.37      4.67 o 
   4   2   4      517.11      528.55      7.08 o 
   5   2   4       55.92       56.49      1.72 o 
   6   2   4       45.62       46.52      1.59 o 
   7   2   4      149.24      151.92      3.39 o 
   8   2   4       83.65       92.69      5.83 o 
  -6   3   4       29.10       28.03      2.38 o 
  -5   3   4       59.85       56.45      2.34 o 
  -4   3   4      387.70      366.19     14.23 o 
  -3   3   4      113.51      105.92      2.82 o 
  -1   3   4        1.08        1.31      0.62 o 
   0   3   4      591.20      677.69     12.65 o 
   1   3   4     2181.35     2264.23     16.81 o 
   2   3   4      260.30      249.82      6.89 o 
   3   3   4       41.54       49.84      4.30 o 
   4   3   4      423.39      434.73      7.42 o 
   5   3   4       62.83       52.80      1.66 o 
   6   3   4      148.49      162.40      3.06 o 
   7   3   4      225.46      234.09      6.74 o 
   8   3   4       39.94       33.27      1.97 o 
  -5   4   4      329.72      338.74     10.64 o 
  -4   4   4       11.34        9.43      1.26 o 
  -3   4   4       37.00       30.97      1.41 o 
  -2   4   4      286.93      305.41      5.65 o 
  -1   4   4       44.65       42.02      1.95 o 
   0   4   4      117.07      140.11      3.11 o 
   1   4   4      824.71      820.87     15.58 o 
   2   4   4      441.04      556.42     13.74 o 
   3   4   4      496.99      492.54      5.64 o 
   4   4   4       25.04       22.93      1.88 o 
   5   4   4      233.08      233.84      4.99 o 
   6   4   4       49.11       49.17      1.75 o 
   7   4   4       35.69       34.72      1.96 o 
   8   4   4      242.33      257.49      6.61 o 
  -5   5   4      199.72      216.20      4.22 o 
  -4   5   4       29.49       27.01      1.61 o 
  -3   5   4       11.56        8.85      1.49 o 
  -2   5   4       83.34       87.89      2.34 o 
  -1   5   4      191.69      176.19      4.81 o 
   0   5   4      462.61      504.73      6.90 o 
   1   5   4      534.46      514.91     10.39 o 
   2   5   4      653.76      672.96     13.09 o 
   3   5   4       43.92       34.30      2.32 o 
   4   5   4       31.33       28.71      2.65 o 
   5   5   4      199.96      183.19      3.73 o 
   6   5   4       73.13       78.07      2.40 o 
   7   5   4       36.86       37.33      2.61 o 
   8   5   4      109.85      115.41      4.03 o 
  -4   6   4       33.58       35.13      3.81 o 
  -3   6   4       82.20       75.20      2.92 o 
  -2   6   4        0.76        4.38      1.38 o 
  -1   6   4      148.50      120.59      3.92 o 
   0   6   4      152.89      163.55      3.38 o 
   1   6   4      526.75      501.41      8.32 o 
   2   6   4      850.18      945.03     12.25 o 
   3   6   4       57.46       52.10      1.86 o 
   4   6   4       91.28       93.45      2.63 o 
   5   6   4        8.90       10.47      1.22 o 
   6   6   4        7.46        7.18      0.87 o 
   7   6   4      246.14      243.33      4.67 o 
   8   6   4      122.78      131.55      4.31 o 
  -3   7   4       39.02       39.65      2.09 o 
  -2   7   4       34.96       42.21      4.09 o 
  -1   7   4        0.57        0.59      0.77 o 
   0   7   4      636.52      672.67     19.32 o 
   1   7   4      891.52      833.60     14.14 o 
   2   7   4        3.60        3.98      0.72 o 
   3   7   4        2.74        2.72      0.68 o 
   4   7   4       61.92       53.85      1.60 o 
   5   7   4       41.85       42.36      3.23 o 
   6   7   4       97.15       96.34      3.41 o 
   7   7   4      123.74      128.25      3.08 o 
   8   7   4      106.10      106.48      2.61 o 
  -2   8   4       73.29       95.85      4.55 o 
  -1   8   4        2.56        3.57      0.77 o 
   0   8   4       82.11       99.99      3.15 o 
   1   8   4      520.69      479.96     19.13 o 
   2   8   4       12.15       26.19      5.69 o 
   3   8   4        8.97        7.16      0.91 o 
   4   8   4      124.75      121.98      4.19 o 
   5   8   4       50.64       52.90      2.73 o 
   6   8   4      141.80      136.82      2.86 o 
   7   8   4       55.24       51.22      1.66 o 
   8   8   4       66.41       60.82      3.26 o 
  -1   9   4       17.62       18.37      1.99 o 
   0   9   4       38.02       33.55      3.74 o 
   1   9   4       13.70       18.22      3.05 o 
   2   9   4      137.27      125.67      5.03 o 
   3   9   4       14.05       14.46      1.02 o 
   4   9   4       81.96       80.18      2.20 o 
   5   9   4      477.19      487.59     26.69 o 
   6   9   4       17.54       15.21      1.08 o 
   7   9   4        6.54        7.42      1.51 o 
   1  10   4       76.55       78.35     10.22 o 
   2  10   4      280.04      289.00      6.00 o 
   3  10   4      140.82      124.07      4.58 o 
   4  10   4       28.94       24.57      1.61 o 
   5  10   4       40.35       32.36      2.34 o 
   6  10   4       31.47       26.27      1.88 o 
  -4  -8   5       33.97       32.55      2.70 o 
  -3  -8   5       34.17       33.95      2.57 o 
  -2  -8   5      172.10      169.52      4.37 o 
  -1  -8   5       26.79       23.27      1.91 o 
   0  -8   5       39.38       49.74      4.07 o 
  -5  -7   5      103.14      105.64      3.65 o 
  -4  -7   5       18.85       17.95      1.75 o 
  -3  -7   5      138.64      147.98      5.44 o 
  -1  -7   5        4.78        3.56      1.53 o 
   0  -7   5       12.35       13.85      1.38 o 
   1  -7   5      120.98      121.52      8.92 o 
   2  -7   5       31.75       26.05      2.06 o 
  -6  -6   5       88.04       83.29      3.16 o 
  -5  -6   5        2.42        4.79      1.71 o 
  -4  -6   5       51.47       47.90      3.16 o 
  -3  -6   5       30.93       31.51      2.35 o 
  -1  -6   5       52.28       41.76      2.03 o 
   0  -6   5      393.27      428.50      8.57 o 
   1  -6   5      122.25      131.80      5.23 o 
   2  -6   5       84.97       85.74      2.64 o 
   3  -6   5        2.78        3.79      1.30 o 
  -6  -5   5       12.80       13.97      2.85 o 
  -5  -5   5        6.51        4.43      1.56 o 
  -4  -5   5       49.11       49.75      2.92 o 
  -3  -5   5       80.54       73.52      2.96 o 
  -2  -5   5        7.54       30.32      2.92 o 
  -1  -5   5      401.21      396.87      8.14 o 
   0  -5   5      790.20      941.02     29.90 o 
   1  -5   5      285.22      272.42      8.20 o 
   2  -5   5       28.39       42.41      3.49 o 
   3  -5   5       25.55       20.92      1.18 o 
   4  -5   5        3.41        2.57      1.60 o 
  -6  -4   5       16.47       14.02      2.13 o 
  -5  -4   5        4.63        3.84      1.22 o 
  -4  -4   5       57.57       62.46      6.73 o 
  -3  -4   5      203.35      198.90      4.41 o 
  -2  -4   5      404.93      495.33     11.20 o 
  -1  -4   5      600.05      609.33     10.76 o 
   0  -4   5      756.70      900.79     18.91 o 
   1  -4   5       19.53       17.71      1.07 o 
   2  -4   5      128.03      220.36     12.71 o 
   3  -4   5       82.15       85.96      3.63 o 
   4  -4   5      233.35      226.37      5.40 o 
   5  -4   5        7.86        8.75      1.31 o 
  -6  -3   5       47.65       45.77      2.84 o 
  -5  -3   5      174.35      173.83      4.33 o 
  -4  -3   5       55.36       57.09      1.57 o 
  -3  -3   5      394.97      405.56     18.06 o 
  -2  -3   5      104.01      141.39     10.34 o 
  -1  -3   5      179.31      175.07     10.17 o 
   0  -3   5      452.66      543.69      7.28 o 
   1  -3   5        2.12        2.88      0.63 o 
   2  -3   5        0.52        2.51      0.81 o 
   3  -3   5      125.73      122.16      2.54 o 
   4  -3   5      112.42      114.25      5.08 o 
   5  -3   5      238.56      225.43      5.10 o 
   6  -3   5       37.24       38.60      2.33 o 
  -6  -2   5      269.42      260.44      7.06 o 
  -5  -2   5       80.60       81.39      3.41 o 
  -4  -2   5      139.09      140.33      3.36 o 
  -3  -2   5       18.26       14.96      1.24 o 
  -1  -2   5      165.91      148.26     15.93 o 
   0  -2   5       98.04      118.10      2.47 o 
   1  -2   5      412.29      404.06     14.75 o 
   2  -2   5      251.85      271.66      5.01 o 
   3  -2   5       56.16       51.58      1.83 o 
   4  -2   5      264.65      252.06      4.04 o 
   5  -2   5      231.29      233.58      8.12 o 
   6  -2   5       41.84       40.71      4.48 o 
  -6  -1   5      151.30      145.16      5.02 o 
  -5  -1   5       18.40       19.39      2.02 o 
  -4  -1   5        6.78        5.91      0.64 o 
  -3  -1   5       36.58       32.66      1.95 o 
  -2  -1   5        6.55        4.79      0.52 o 
  -1  -1   5      360.78      445.36     53.38 o 
   0  -1   5      529.29      742.65     29.90 o 
   1  -1   5     2113.22     2184.01     24.96 o 
   2  -1   5      498.75      470.70      6.45 o 
   3  -1   5       72.14       66.21      1.86 o 
   4  -1   5       65.00       63.13      2.07 o 
   5  -1   5      179.52      184.61      5.67 o 
   6  -1   5      105.42      112.05      3.56 o 
   7  -1   5        8.33        7.63      1.62 o 
  -6   0   5       83.06       85.93      4.21 o 
  -5   0   5       25.37       22.49      1.46 o 
  -4   0   5        0.66        1.55      0.50 o 
  -3   0   5      327.34      315.58      6.61 o 
  -2   0   5      795.28      772.41     10.02 o 
  -1   0   5       21.71       19.99      1.12 o 
   0   0   5     1404.44     1800.10     24.93 o 
   1   0   5      626.51      624.28     15.02 o 
   2   0   5       18.03       15.32      2.05 o 
   3   0   5      360.55      324.16      6.37 o 
   4   0   5        8.39        9.88      0.86 o 
   5   0   5       39.08       41.21      1.15 o 
   6   0   5       62.73       56.55      2.12 o 
   7   0   5       32.88       33.72      2.65 o 
  -6   1   5       96.16       99.71      8.02 o 
  -5   1   5        3.16        3.46      0.93 o 
  -4   1   5       14.17       15.01      1.35 o 
  -3   1   5      635.07      630.03     17.67 o 
  -2   1   5      174.28      166.27      3.53 o 
  -1   1   5      214.11      201.98      3.48 o 
   0   1   5     1168.30     1290.63     13.34 o 
   1   1   5      692.22      723.11      8.05 o 
   2   1   5        8.16       12.02      1.19 o 
   3   1   5      118.15      104.62      2.87 o 
   4   1   5      230.74      219.37      3.46 o 
   5   1   5        5.15        4.00      0.97 o 
   6   1   5      153.33      155.47      5.20 o 
   7   1   5      168.41      175.76      6.06 o 
   8   1   5       76.51       76.07      2.70 o 
  -6   2   5      153.70      166.36      3.79 o 
  -5   2   5       44.52       44.24      2.85 o 
  -4   2   5      126.99      129.10      4.54 o 
  -3   2   5      353.68      345.19      8.38 o 
  -2   2   5      127.97      155.45     11.02 o 
  -1   2   5      439.68      436.83      5.86 o 
   0   2   5      273.70      272.41      2.96 o 
   1   2   5        6.09       12.91      0.89 o 
   2   2   5      331.06      470.90     14.26 o 
   3   2   5      286.87      274.79      5.53 o 
   4   2   5      535.06      557.12      7.81 o 
   5   2   5      139.07      146.57      3.73 o 
   6   2   5        0.78        1.21      0.90 o 
   7   2   5      257.50      277.97      6.62 o 
   8   2   5       40.99       45.49      3.20 o 
  -5   3   5      201.50      212.86      7.12 o 
  -4   3   5      183.51      180.18      5.33 o 
  -3   3   5        8.73        7.02      0.65 o 
  -2   3   5      169.69      183.14      4.60 o 
  -1   3   5      267.62      252.31      3.75 o 
   0   3   5       95.35       84.66      1.78 o 
   1   3   5      174.74      160.19      2.59 o 
   2   3   5       95.33       94.49      2.29 o 
   3   3   5      601.90      624.60      9.82 o 
   4   3   5      366.23      345.05      5.31 o 
   5   3   5      245.57      241.49      4.72 o 
   6   3   5      269.89      291.75      8.69 o 
   7   3   5       19.95       16.80      1.23 o 
   8   3   5        6.33        7.66      1.15 o 
  -5   4   5       48.63       48.35      3.96 o 
  -4   4   5      187.77      188.32      9.86 o 
  -3   4   5       69.29       67.64      2.69 o 
  -2   4   5      108.98      182.74     16.23 o 
  -1   4   5       25.47       23.55      1.53 o 
   0   4   5       15.71       19.25      1.16 o 
   1   4   5      458.61      397.70      5.98 o 
   2   4   5     1291.23     1421.24     56.38 o 
   3   4   5     1099.85     1097.06     20.90 o 
   4   4   5       82.37       91.02      6.71 o 
   5   4   5       12.14       12.73      1.48 o 
   6   4   5      122.59      127.13      4.11 o 
   7   4   5        4.34        2.18      0.91 o 
   8   4   5        1.08        1.44      1.04 o 
  -4   5   5        6.25        6.23      1.15 o 
  -3   5   5      299.99      280.18      5.96 o 
  -2   5   5       47.52       52.40      2.31 o 
  -1   5   5        6.13        8.52      0.77 o 
   0   5   5      385.07      404.36     11.40 o 
   1   5   5      189.41      184.58      5.41 o 
   2   5   5     1266.59     1346.56     23.04 o 
   3   5   5      262.30      271.50      4.06 o 
   4   5   5       12.57       15.34      1.32 o 
   5   5   5      114.38      104.56      2.16 o 
   6   5   5       51.62       52.51      1.93 o 
   7   5   5       21.67       22.63      1.69 o 
   8   5   5       45.72       51.42      1.72 o 
  -3   6   5      175.39      179.67      5.97 o 
  -2   6   5      242.11      226.02      3.98 o 
  -1   6   5       21.70       22.65      1.01 o 
   0   6   5       31.53       38.04      1.28 o 
   1   6   5      352.01      321.97      5.98 o 
   2   6   5      240.49      246.23     14.20 o 
   3   6   5      391.43      393.47     10.61 o 
   4   6   5       40.93       38.85      1.17 o 
   5   6   5        0.62        0.59      0.73 o 
   6   6   5       23.72       22.19      1.52 o 
   7   6   5      220.49      216.89      5.45 o 
   8   6   5      101.28      102.64      2.94 o 
  -3   7   5       89.82       93.18      9.25 o 
  -2   7   5       99.19       97.53      4.25 o 
  -1   7   5      229.03      211.33      6.44 o 
   0   7   5       14.44       19.46      1.09 o 
   1   7   5        5.27        5.87      0.75 o 
   2   7   5       29.07       29.86      2.19 o 
   3   7   5      113.14      112.71      2.55 o 
   4   7   5      862.65      910.29     35.86 o 
   5   7   5        6.93        5.91      0.75 o 
   6   7   5       19.51       23.57      1.82 o 
   7   7   5      115.99      109.04      3.97 o 
   8   7   5       27.24       27.05      1.83 o 
  -2   8   5       19.63       35.18      8.84 o 
  -1   8   5       11.72       10.96      1.45 o 
   0   8   5       78.46       79.90      4.87 o 
   1   8   5        1.83        0.29      0.79 o 
   2   8   5       78.77       74.31      3.20 o 
   3   8   5      866.56      893.90     31.15 o 
   4   8   5       65.78       66.37      2.49 o 
   5   8   5       56.56       52.39      3.55 o 
   6   8   5       11.75        9.00      1.04 o 
   7   8   5       23.30       24.00      2.26 o 
   0   9   5      100.04      107.74      4.21 o 
   1   9   5       10.96       12.49      1.36 o 
   2   9   5       71.23       70.35      2.15 o 
   3   9   5      334.90      319.40     19.58 o 
   4   9   5       82.16       79.52      2.24 o 
   5   9   5        6.25        5.02      1.01 o 
   6   9   5      134.46      127.65      7.44 o 
   7   9   5        0.43       -1.19      1.91 o 
   2  10   5      192.03      190.26      4.49 o 
   3  10   5       44.65       45.59      2.43 o 
   4  10   5        6.26        6.25      1.46 o 
   5  10   5       22.18       20.46      4.40 o 
  -4  -7   6       96.04       99.36      6.71 o 
  -3  -7   6       31.86       31.01      3.15 o 
  -2  -7   6        2.94        7.76      2.04 o 
  -1  -7   6        7.31        9.06      2.04 o 
   0  -7   6      194.99      208.68      4.79 o 
   1  -7   6       66.13       65.93      3.20 o 
  -5  -6   6        2.64        2.72      1.52 o 
  -4  -6   6       32.10       30.69      1.95 o 
  -3  -6   6      104.48      101.69      4.41 o 
  -2  -6   6       51.43       55.33      4.10 o 
  -1  -6   6       34.65       30.63      1.80 o 
   0  -6   6       19.62       22.76      2.55 o 
   1  -6   6      161.02      148.95      4.20 o 
   2  -6   6       50.22       63.42      5.20 o 
   3  -6   6        8.75        5.96      1.24 o 
  -5  -5   6       17.48       16.56      1.66 o 
  -4  -5   6        2.78        3.76      1.68 o 
  -3  -5   6       63.87       67.58      2.64 o 
  -2  -5   6      140.30      158.15      5.19 o 
  -1  -5   6       65.06       64.11      2.65 o 
   0  -5   6        1.42        1.14      0.57 o 
   1  -5   6      181.00      171.74      3.84 o 
   2  -5   6      414.82      406.34      7.31 o 
   3  -5   6       16.70       18.96      1.53 o 
   4  -5   6        0.41       -0.17      1.33 o 
  -6  -4   6       54.07       51.04      3.10 o 
  -5  -4   6      226.33      217.97      7.17 o 
  -4  -4   6        0.81        0.48      1.66 o 
  -3  -4   6        2.70        2.54      1.07 o 
  -2  -4   6      387.59      430.85     15.58 o 
  -1  -4   6      193.98      191.27      5.91 o 
   0  -4   6       55.58       56.77      1.95 o 
   1  -4   6       74.67       74.99      2.55 o 
   2  -4   6      329.01      351.21     11.18 o 
   3  -4   6      208.99      204.81      6.66 o 
   4  -4   6       22.73       15.05      1.46 o 
   5  -4   6        0.85        0.81      1.39 o 
  -6  -3   6       44.78       43.11      2.93 o 
  -5  -3   6      222.51      218.45      5.06 o 
  -4  -3   6      220.28      215.88      7.42 o 
  -3  -3   6        9.86        6.92      0.90 o 
  -1  -3   6      689.56      734.79     32.47 o 
   0  -3   6      238.00      267.24      5.19 o 
   1  -3   6      103.80      104.56      2.37 o 
   2  -3   6      114.79      112.83      4.17 o 
   3  -3   6       35.54       33.53      1.57 o 
   4  -3   6        0.95        1.13      0.71 o 
   5  -3   6       34.69       30.51      2.67 o 
  -6  -2   6       12.51       11.19      1.40 o 
  -5  -2   6      209.62      211.22      3.68 o 
  -4  -2   6      394.07      399.05     12.72 o 
  -3  -2   6      182.65      186.01      3.93 o 
  -2  -2   6       29.91       46.08      9.18 o 
  -1  -2   6      195.84      191.98      8.74 o 
   0  -2   6      303.61      355.40      7.01 o 
   1  -2   6        2.64        2.79      0.59 o 
   2  -2   6      490.05      526.33      9.53 o 
   3  -2   6       39.57       35.78      1.50 o 
   4  -2   6       70.16       67.75      2.45 o 
   5  -2   6      164.38      164.21      6.56 o 
   6  -2   6       25.41       25.96      2.24 o 
  -6  -1   6       60.71       48.86      2.58 o 
  -5  -1   6      223.78      214.76      3.79 o 
  -4  -1   6      429.31      408.55     12.90 o 
  -3  -1   6       18.75       18.74      1.72 o 
  -2  -1   6        8.35       11.83      2.37 o 
  -1  -1   6       17.35       18.55      0.97 o 
   0  -1   6       75.77      101.94      5.38 o 
   1  -1   6     1395.94     1368.37     24.52 o 
   2  -1   6      311.30      323.71      4.76 o 
   3  -1   6      188.12      173.84      5.80 o 
   4  -1   6       21.85       18.87      1.33 o 
   5  -1   6       98.24      100.31      2.43 o 
   6  -1   6       75.27       80.09      3.52 o 
   7  -1   6        7.85        5.51      1.25 o 
  -6   0   6      198.96      194.46      5.32 o 
  -5   0   6      212.39      210.09      6.36 o 
  -4   0   6       26.43       24.71      2.56 o 
  -3   0   6        0.62        0.77      0.39 o 
  -2   0   6      153.16      154.52      4.17 o 
  -1   0   6       84.00       78.78      2.06 o 
   0   0   6        1.67        0.86      0.48 o 
   1   0   6     1133.92     1158.59     34.31 o 
   2   0   6     1610.44     1667.84     35.72 o 
   3   0   6      118.76      120.13      2.96 o 
   4   0   6       43.36       41.23      1.53 o 
   5   0   6       46.51       42.70      2.01 o 
   6   0   6       53.40       53.93      1.58 o 
   7   0   6       89.32       89.02      3.70 o 
  -5   1   6      280.87      264.18      7.11 o 
  -4   1   6       20.31       18.57      1.61 o 
  -3   1   6        1.39        1.94      2.10 o 
  -2   1   6      283.21      280.55      7.00 o 
  -1   1   6      963.01      912.32     26.53 o 
   0   1   6      709.33      832.49     27.58 o 
   1   1   6       13.24       10.58      0.86 o 
   2   1   6      461.05      532.21     37.10 o 
   3   1   6      336.64      313.60      6.12 o 
   4   1   6       67.05       62.29      2.23 o 
   5   1   6      128.88      128.83      4.12 o 
   6   1   6       24.43       20.14      1.78 o 
   7   1   6      184.51      199.92      6.61 o 
  -5   2   6       97.56       94.21      4.81 o 
  -4   2   6      354.15      346.12      9.83 o 
  -3   2   6        7.88        6.76      1.18 o 
  -2   2   6      211.37      247.00      5.00 o 
  -1   2   6      939.86      879.26     26.70 o 
   0   2   6      203.30      215.87      6.87 o 
   1   2   6       43.16       44.82      2.25 o 
   2   2   6       71.00       61.72      2.93 o 
   3   2   6      527.43      492.59      7.86 o 
   4   2   6      256.41      252.11      5.35 o 
   5   2   6        1.84        1.40      0.90 o 
   6   2   6      179.59      174.12      5.79 o 
   7   2   6       77.32       77.18      4.06 o 
   8   2   6       82.11       86.40      4.00 o 
  -5   3   6       75.16       71.36      3.09 o 
  -4   3   6      687.51      682.96      7.54 o 
  -3   3   6      209.67      205.51      6.76 o 
  -1   3   6      468.03      463.19      8.30 o 
   0   3   6      165.18      183.66      4.13 o 
   1   3   6       82.84       73.61      3.30 o 
   2   3   6        5.18       10.01      1.33 o 
   3   3   6      108.11      103.81     13.48 o 
   4   3   6      764.14      749.33     13.07 o 
   5   3   6      349.37      364.33      5.62 o 
   6   3   6       63.68       61.99      1.62 o 
   7   3   6       75.04       79.94      3.03 o 
   8   3   6        8.00        4.24      1.35 o 
  -4   4   6      221.77      219.05      8.66 o 
  -3   4   6      152.42      149.13      6.25 o 
  -2   4   6       55.41       63.43      2.22 o 
  -1   4   6      150.41      139.82      2.89 o 
   0   4   6      339.91      356.30      6.44 o 
   1   4   6      385.69      386.26      6.96 o 
   2   4   6      248.74      241.99      4.81 o 
   3   4   6      259.91      255.67      6.56 o 
   4   4   6      184.02      216.07     24.79 o 
   5   4   6      304.46      308.36      5.60 o 
   6   4   6      146.87      149.40      5.11 o 
   7   4   6        7.16        4.26      1.29 o 
   8   4   6       31.38       33.07      2.14 o 
  -4   5   6       11.16       10.32      1.46 o 
  -3   5   6       15.77       19.17      2.55 o 
  -2   5   6      205.80      212.37      7.24 o 
  -1   5   6      154.31      136.90      4.36 o 
   0   5   6        1.96        0.67      0.54 o 
   1   5   6      577.11      582.29     12.83 o 
   2   5   6      141.69      159.33     10.40 o 
   3   5   6      173.89      160.06      4.24 o 
   4   5   6      162.80      171.14     23.63 o 
   5   5   6      330.71      339.62     12.42 o 
   6   5   6       40.83       39.39      1.81 o 
   7   5   6        2.31        2.08      0.97 o 
   8   5   6       10.90       12.48      1.27 o 
  -3   6   6       38.06       36.24      2.42 o 
  -2   6   6      184.67      182.49      6.95 o 
  -1   6   6      471.15      436.31      6.86 o 
   0   6   6       66.40       64.97      1.96 o 
   1   6   6        0.68        0.45      0.63 o 
   2   6   6      879.26      862.24     16.86 o 
   3   6   6       12.92       13.26      1.33 o 
   4   6   6      117.23      122.42      6.97 o 
   5   6   6       72.40       80.41      3.68 o 
   6   6   6        0.73        0.64      0.63 o 
   7   6   6      105.89      104.36      4.46 o 
   8   6   6       85.61       85.25      3.54 o 
  -2   7   6      210.50      206.48      9.53 o 
  -1   7   6      398.87      371.35      5.66 o 
   0   7   6      156.41      168.41      3.30 o 
   1   7   6        4.82        5.91      0.86 o 
   2   7   6       62.43       58.43      3.01 o 
   3   7   6      237.30      234.41      9.47 o 
   4   7   6      137.97      131.53      5.72 o 
   5   7   6      161.03      185.52     24.00 o 
   6   7   6       43.35       41.03      2.21 o 
   7   7   6       54.95       55.59      2.96 o 
  -1   8   6       63.48       59.19      1.94 o 
   0   8   6      109.42      105.11      3.89 o 
   1   8   6       50.81       43.39      1.87 o 
   2   8   6       21.76       38.95      5.52 o 
   3   8   6        2.36        3.66      1.18 o 
   4   8   6      445.43      435.15      8.63 o 
   5   8   6       95.44       97.29     11.93 o 
   6   8   6      227.63      212.44      8.67 o 
   7   8   6       22.93       21.39      2.74 o 
   0   9   6       37.27       28.43      3.86 o 
   1   9   6       13.50       10.86      1.39 o 
   2   9   6       18.00       24.91      4.67 o 
   3   9   6       43.25       43.15      2.16 o 
   4   9   6      153.85      154.42      5.48 o 
   5   9   6      608.36      601.36     22.94 o 
   6   9   6        7.87        6.74      1.31 o 
   3  10   6       26.26       28.41      2.57 o 
   4  10   6       17.50       19.32      1.89 o 
  -3  -6   7       95.87       90.28      4.85 o 
  -2  -6   7       67.39       75.24      8.14 o 
  -1  -6   7        7.33        8.11      1.49 o 
   0  -6   7       22.94       25.72      1.92 o 
   1  -6   7      110.33      116.61      6.70 o 
   2  -6   7      142.78      126.85      5.76 o 
  -4  -5   7       23.83       25.32      2.20 o 
  -3  -5   7       11.92        7.08      1.17 o 
  -2  -5   7      190.72      220.14      5.42 o 
  -1  -5   7       41.34       39.34      2.07 o 
   0  -5   7       90.72       95.08      3.85 o 
   1  -5   7      137.46      131.21      6.03 o 
   2  -5   7       12.21       11.74      1.23 o 
   3  -5   7       15.81       12.96      1.55 o 
  -5  -4   7        7.61        7.05      1.42 o 
  -4  -4   7      134.37      125.46      4.72 o 
  -3  -4   7      195.10      191.07      4.59 o 
  -1  -4   7      199.87      224.90      5.24 o 
   0  -4   7       52.28       54.41      2.60 o 
   1  -4   7       12.73       14.71      1.29 o 
   2  -4   7        0.43        2.51      1.33 o 
   3  -4   7      146.03      143.46      4.08 o 
   4  -4   7      191.95      177.10      5.91 o 
  -5  -3   7      123.94      116.39      3.48 o 
  -4  -3   7      214.55      221.07      5.20 o 
  -3  -3   7      271.94      254.44      6.13 o 
  -2  -3   7        9.33       12.09      1.04 o 
  -1  -3   7       10.38        5.64      0.73 o 
   0  -3   7      501.41      586.34     16.92 o 
   1  -3   7        3.70        3.10      0.65 o 
   2  -3   7       13.87       24.16     10.01 o 
   3  -3   7      296.86      290.06      5.34 o 
   4  -3   7      227.69      219.11      5.89 o 
   5  -3   7       34.23       36.42      2.90 o 
  -5  -2   7       84.25       89.52      6.20 o 
  -4  -2   7      270.34      285.23     10.47 o 
  -3  -2   7      167.81      173.82     16.58 o 
  -2  -2   7       20.69       26.03      4.38 o 
  -1  -2   7        1.71        3.08      0.55 o 
   0  -2   7        1.01        1.57      0.65 o 
   1  -2   7      471.11      472.16     17.80 o 
   2  -2   7       79.66      114.53      5.46 o 
   3  -2   7      297.08      283.08      9.11 o 
   4  -2   7      196.53      191.61      3.64 o 
   5  -2   7       12.68       10.39      1.55 o 
   6  -2   7        3.72        2.59      1.39 o 
  -5  -1   7       23.18       21.42      2.69 o 
  -4  -1   7       51.52       54.31      1.96 o 
  -3  -1   7      162.64      156.44      7.77 o 
  -2  -1   7      165.57      167.66      9.30 o 
  -1  -1   7       54.33       52.26      2.19 o 
   0  -1   7        8.40       13.55      1.13 o 
   1  -1   7      270.97      262.59      8.16 o 
   2  -1   7      672.06      658.15     13.88 o 
   3  -1   7       12.48       10.97      0.89 o 
   4  -1   7      253.44      238.44      8.51 o 
   5  -1   7      101.43       94.74      3.02 o 
   6  -1   7        0.82        0.87      1.35 o 
  -5   0   7       56.06       56.76      3.56 o 
  -4   0   7        5.56        6.56      0.77 o 
  -3   0   7      364.54      370.86     11.67 o 
  -2   0   7      711.97      707.73     28.02 o 
  -1   0   7        0.60        1.52      0.66 o 
   0   0   7        2.06        3.87      1.59 o 
   1   0   7      347.74      370.84     17.42 o 
   2   0   7      188.32      186.39      6.90 o 
   3   0   7      407.22      404.74      5.85 o 
   4   0   7        7.43        8.05      0.79 o 
   5   0   7      127.53      121.90      3.68 o 
   6   0   7       14.65       16.24      1.12 o 
   7   0   7        3.16        2.82      1.61 o 
  -5   1   7        1.50        1.44      0.67 o 
  -4   1   7      172.56      157.84      3.21 o 
  -3   1   7      335.85      342.55     18.87 o 
  -2   1   7      310.57      317.27      9.34 o 
  -1   1   7        6.25        6.83      0.85 o 
   0   1   7       92.41      106.54      2.81 o 
   1   1   7      162.70      151.83      3.52 o 
   2   1   7       72.97       69.64      3.22 o 
   3   1   7      152.39      148.33      6.13 o 
   4   1   7      478.76      472.04     13.95 o 
   5   1   7        9.99        8.40      0.83 o 
   6   1   7       55.76       56.94      3.00 o 
   7   1   7       18.27       19.71      2.95 o 
  -5   2   7       32.22       30.51      2.58 o 
  -4   2   7       56.17       47.43      1.72 o 
  -3   2   7      808.09      772.15      6.58 o 
  -2   2   7        2.82        6.78      3.39 o 
  -1   2   7       16.35       15.24      1.11 o 
   0   2   7      314.43      356.62      8.29 o 
   2   2   7       87.56       87.35      6.24 o 
   3   2   7      132.46      144.88     10.85 o 
   4   2   7      236.21      242.50     11.10 o 
   5   2   7      127.63      123.11      6.89 o 
   6   2   7        6.85        5.84      0.76 o 
   7   2   7      205.25      208.09      5.60 o 
  -4   3   7      129.20      121.50      5.16 o 
  -3   3   7       94.05       86.07      2.51 o 
  -2   3   7      377.31      367.43     11.56 o 
  -1   3   7        0.85        0.67      0.93 o 
   0   3   7      275.36      317.63     13.46 o 
   1   3   7      240.93      236.07      8.06 o 
   2   3   7        0.60       -0.42      1.25 o 
   3   3   7       64.31       60.46      4.47 o 
   4   3   7      487.39      480.60      8.65 o 
   5   3   7      151.10      141.10      6.00 o 
   6   3   7       91.27       95.13      5.70 o 
   7   3   7        6.90        6.15      0.75 o 
  -4   4   7       84.23       76.51      6.22 o 
  -3   4   7      131.70      118.34      3.84 o 
  -2   4   7      174.41      171.86     10.39 o 
  -1   4   7      200.84      187.39      5.99 o 
   0   4   7       58.80       51.08      2.11 o 
   1   4   7      445.40      469.49     27.42 o 
   2   4   7      261.70      288.06      7.68 o 
   3   4   7      136.01      136.93      3.72 o 
   4   4   7       97.39       94.71      8.30 o 
   5   4   7       89.11       82.38      6.71 o 
   6   4   7      150.90      151.34      6.96 o 
   7   4   7       28.58       27.51      2.03 o 
  -3   5   7       76.70       61.38      2.47 o 
  -2   5   7      231.16      218.93      4.20 o 
  -1   5   7       36.76       39.90      2.41 o 
   0   5   7      157.18      179.48      6.92 o 
   1   5   7        1.13        1.43      1.05 o 
   2   5   7      625.30      659.31     24.88 o 
   3   5   7      176.47      172.66      4.58 o 
   4   5   7        1.23        1.48      0.85 o 
   5   5   7      169.35      162.30      6.81 o 
   6   5   7      104.74      110.82      4.47 o 
   7   5   7       10.99       11.60      1.45 o 
  -2   6   7       92.30       98.39      4.32 o 
  -1   6   7       85.30       89.04      4.59 o 
   0   6   7       91.07      107.78      3.25 o 
   1   6   7      458.36      469.58     19.17 o 
   2   6   7       56.87       52.98      5.75 o 
   3   6   7       94.55       91.64      4.27 o 
   4   6   7        0.57       -0.27      1.23 o 
   5   6   7       41.70       43.13      2.76 o 
   6   6   7      174.99      167.58      4.40 o 
   7   6   7      121.89      121.57      7.02 o 
  -1   7   7      130.59      126.04      4.61 o 
   0   7   7      166.21      180.82      9.20 o 
   1   7   7      174.86      163.53      4.38 o 
   2   7   7       40.22       55.24      2.83 o 
   3   7   7       19.58       18.84      1.65 o 
   4   7   7      301.02      293.97      7.35 o 
   5   7   7       30.11       34.76      2.67 o 
   6   7   7       50.29       53.55      2.43 o 
   7   7   7      184.09      190.18      4.27 o 
   0   8   7      197.72      228.21      4.41 o 
   1   8   7      174.97      160.23      6.14 o 
   3   8   7       34.60       31.38      3.87 o 
   4   8   7       10.15        9.34      1.30 o 
   5   8   7       92.02       98.10      3.96 o 
   6   8   7       92.89       89.21      4.26 o 
   1   9   7       40.03       38.30      2.28 o 
   2   9   7       16.05       36.75      2.81 o 
   3   9   7       83.08       83.88      3.15 o 
   4   9   7       39.61       39.10      2.32 o 
   5   9   7       14.24       14.24      1.51 o 
  -3  -5   8      134.43      147.28      4.90 o 
  -2  -5   8        6.65        7.25      1.76 o 
  -1  -5   8       75.25       76.41      7.89 o 
   0  -5   8      127.30      154.16      4.66 o 
   1  -5   8       68.63       64.27      2.54 o 
   2  -5   8       21.95       24.31      2.05 o 
  -4  -4   8       37.51       36.08      2.87 o 
  -3  -4   8       52.60       58.89      2.70 o 
  -2  -4   8      224.48      227.10      7.46 o 
  -1  -4   8        1.86       -0.18      1.29 o 
   0  -4   8      138.71      162.49      5.80 o 
   1  -4   8       49.55       50.55      1.70 o 
   2  -4   8       24.33       29.24      5.62 o 
   3  -4   8       46.49       46.10      2.52 o 
  -4  -3   8       36.46       39.24      3.83 o 
  -3  -3   8       66.31       64.29      3.44 o 
  -2  -3   8      175.52      164.83      7.85 o 
  -1  -3   8      365.44      353.86      8.11 o 
   0  -3   8        7.81        8.89      1.13 o 
   1  -3   8       12.73       13.13      1.01 o 
   2  -3   8       29.71       48.24      8.89 o 
   3  -3   8       46.33       43.46      4.01 o 
   4  -3   8       14.39       12.65      1.38 o 
  -4  -2   8       48.02       43.91      2.80 o 
  -3  -2   8       86.11       75.94      4.60 o 
  -2  -2   8      145.50      136.37     10.15 o 
  -1  -2   8      210.15      219.23     20.01 o 
   0  -2   8       25.70       31.78      1.90 o 
   1  -2   8      177.80      147.91      5.42 o 
   2  -2   8      335.67      334.24      7.98 o 
   3  -2   8      154.97      150.26      5.97 o 
   4  -2   8       33.07       25.55      1.55 o 
   5  -2   8      144.27      132.77      4.14 o 
  -4  -1   8       97.44       92.01      4.09 o 
  -3  -1   8       14.97       15.39      1.34 o 
  -2  -1   8       53.17       88.49      3.73 o 
  -1  -1   8      213.26      194.18      6.44 o 
   0  -1   8       47.18       62.70      4.24 o 
   1  -1   8       57.98       56.29      2.07 o 
   2  -1   8       11.27        8.70      0.86 o 
   3  -1   8      330.95      339.64     11.00 o 
   4  -1   8      112.61      104.22      2.56 o 
   5  -1   8       95.30       85.90      3.79 o 
  -4   0   8       78.52       62.36      2.71 o 
  -3   0   8       24.05       24.15      1.57 o 
  -2   0   8       37.65       69.19      5.49 o 
  -1   0   8      181.19      174.82      7.74 o 
   0   0   8      294.96      342.24     10.06 o 
   1   0   8      267.92      286.85     20.41 o 
   2   0   8      104.65       99.31      2.63 o 
   3   0   8        1.66        1.20      0.76 o 
   4   0   8      140.37      129.58      3.74 o 
   5   0   8       21.35       18.67      1.25 o 
   6   0   8       39.30       34.94      1.98 o 
  -4   1   8       24.86       21.35      1.78 o 
  -3   1   8      185.28      176.22      7.14 o 
  -2   1   8      272.75      282.35      9.05 o 
  -1   1   8      378.98      375.69     12.01 o 
   0   1   8      482.10      548.84     19.52 o 
   1   1   8       33.82       32.84      2.25 o 
   2   1   8        0.54        6.94      3.77 o 
   3   1   8       29.53       26.33      1.74 o 
   4   1   8       10.10        9.04      1.18 o 
   5   1   8      223.02      218.26      5.65 o 
   6   1   8       80.31       72.77      3.81 o 
  -4   2   8      103.94      105.63      7.02 o 
  -3   2   8       34.28       34.20      2.42 o 
  -2   2   8      586.82      562.33     12.13 o 
  -1   2   8      473.38      486.43     26.73 o 
   0   2   8       35.32       39.80      1.93 o 
   1   2   8       23.71       23.16      1.61 o 
   2   2   8       26.32      103.04     23.10 o 
   3   2   8      152.50      155.04     18.20 o 
   4   2   8       73.10       67.99      3.00 o 
   5   2   8       60.75       54.53      3.10 o 
   6   2   8      229.86      224.43      7.69 o 
   7   2   8      108.10      108.52     14.69 o 
  -3   3   8      109.21       94.02      6.79 o 
  -2   3   8       11.52       26.45     13.77 o 
  -1   3   8      796.01      778.54     29.53 o 
   0   3   8        1.21       -0.24      1.07 o 
   1   3   8      124.61      117.27      5.46 o 
   2   3   8      142.71      161.19      7.35 o 
   3   3   8      442.91      540.10     70.04 o 
   4   3   8      288.93      283.61     11.29 o 
   5   3   8       36.62       34.64      2.13 o 
   6   3   8       67.76       72.24      6.43 o 
   7   3   8       73.02       72.15      3.47 o 
  -3   4   8        1.97        0.45      0.47 o 
  -1   4   8       60.07       56.01      1.98 o 
   0   4   8      484.34      552.37     21.16 o 
   1   4   8       12.21       12.88      1.29 o 
   2   4   8       68.33       72.74      3.47 o 
   3   4   8      512.76      522.26     18.72 o 
   4   4   8       65.46       71.37      2.89 o 
   5   4   8       27.26       24.00      1.87 o 
   6   4   8       68.99       64.39      2.99 o 
   7   4   8       18.47       16.37      1.80 o 
  -2   5   8       14.02       24.33      6.04 o 
  -1   5   8      182.87      168.28      4.06 o 
   0   5   8      254.60      273.05      6.08 o 
   1   5   8      317.13      326.80     15.30 o 
   2   5   8        8.58        5.85      4.98 o 
   3   5   8       88.50       87.43      4.18 o 
   4   5   8      147.89      151.14      8.66 o 
   5   5   8       44.43       42.05      2.90 o 
   6   5   8       28.89       28.16      1.98 o 
   7   5   8        0.34       -0.75      1.48 o 
  -2   6   8       33.97       28.06      2.31 o 
  -1   6   8       91.22       88.60      7.81 o 
   0   6   8      214.67      228.76      5.29 o 
   1   6   8      136.25      138.12      4.06 o 
   2   6   8      217.40      251.35      8.18 o 
   3   6   8        9.83       10.97      1.42 o 
   4   6   8       10.88       10.40      1.97 o 
   5   6   8      166.55      188.49     12.85 o 
   6   6   8        8.43        9.26      1.85 o 
   7   6   8       64.40       64.50      3.17 o 
  -1   7   8       46.83       33.77      2.61 o 
   0   7   8       24.35       26.91      1.75 o 
   1   7   8       61.02       65.45      2.38 o 
   2   7   8       94.89      117.25      6.79 o 
   3   7   8       93.59       88.58      3.19 o 
   4   7   8       23.92       26.78      3.12 o 
   5   7   8       19.98       19.53      3.43 o 
   6   7   8       47.42       47.74      2.43 o 
   1   8   8       41.86       44.81      3.14 o 
   2   8   8       47.83       47.64      5.98 o 
   3   8   8      164.00      166.03      7.62 o 
   4   8   8       67.35       63.38      4.01 o 
   5   8   8        1.01        1.92      1.58 o 
   6   8   8       61.92       60.13      4.83 o 
   3   9   8      220.40      223.35      4.59 o 
   4   9   8       92.51       92.44      3.27 o 
  -2  -4   9       71.13       70.04      6.20 o 
  -1  -4   9       87.68       91.79      3.24 o 
   0  -4   9        1.29        1.72      1.73 o 
   1  -4   9       57.60       61.68      5.10 o 
  -3  -3   9       74.12       62.43      2.81 o 
  -2  -3   9      124.24      156.61      9.66 o 
  -1  -3   9       37.07       41.09      6.24 o 
   0  -3   9      112.70      111.63      3.87 o 
   1  -3   9        1.37        1.47      0.83 o 
   2  -3   9       25.23       24.61      1.60 o 
   3  -3   9      136.09      131.17      3.07 o 
  -3  -2   9       18.85       16.07      3.12 o 
  -2  -2   9        6.15       18.02      6.26 o 
  -1  -2   9      123.06      130.62      9.49 o 
   0  -2   9      131.25      139.33      3.36 o 
   1  -2   9       63.39       61.55      3.57 o 
   2  -2   9        0.46        5.52      3.37 o 
   3  -2   9       67.57       60.86      3.35 o 
   4  -2   9       96.00       86.81      3.59 o 
  -3  -1   9       11.58        9.28      1.43 o 
  -2  -1   9        0.41        1.89      0.86 o 
  -1  -1   9      132.24      117.30      3.69 o 
   0  -1   9      253.42      293.53     23.44 o 
   1  -1   9      126.41      107.72      3.40 o 
   2  -1   9       15.60       13.86      2.21 o 
   3  -1   9        3.00        0.81      1.34 o 
   4  -1   9      137.94      138.32      5.05 o 
   5  -1   9      128.73      120.20      3.31 o 
  -3   0   9        8.04        4.90      0.74 o 
  -2   0   9      114.18      107.08     11.84 o 
  -1   0   9       12.16       11.08      1.56 o 
   0   0   9      121.22      148.85      6.30 o 
   1   0   9      460.51      514.44     65.75 o 
   2   0   9       88.42       91.71     13.79 o 
   3   0   9        5.32        4.44      1.50 o 
   4   0   9       14.50       16.63      1.57 o 
   5   0   9      126.40      121.71     10.72 o 
  -3   1   9       13.25       15.26      1.57 o 
  -2   1   9      180.79      195.25      7.68 o 
  -1   1   9       64.03       65.61      2.84 o 
   0   1   9       18.67       24.23      2.13 o 
   1   1   9      461.92      445.24     10.75 o 
   2   1   9      219.64      249.06     19.67 o 
   3   1   9        2.48        3.41      1.28 o 
   4   1   9        0.40        1.07      1.19 o 
   5   1   9       64.83       64.14      3.30 o 
   6   1   9       50.44       43.37      2.96 o 
  -3   2   9      119.62      113.49      6.55 o 
  -2   2   9       46.98       61.74      2.91 o 
  -1   2   9       98.69       90.33      4.12 o 
   0   2   9      261.49      294.99     13.18 o 
   1   2   9      157.93      168.98      4.21 o 
   2   2   9      228.07      250.47     17.03 o 
   3   2   9        0.45       -0.69      1.36 o 
   4   2   9        0.39        0.07      1.67 o 
   5   2   9       16.73       15.52      1.74 o 
   6   2   9       94.54       93.71      3.40 o 
  -2   3   9      121.80      144.88      6.59 o 
  -1   3   9       91.58       82.57      2.72 o 
   0   3   9      247.01      266.16      6.80 o 
   1   3   9      175.84      186.95     11.49 o 
   2   3   9       10.82        6.39      1.87 o 
   3   3   9       40.14       37.32      6.35 o 
   4   3   9      116.99      110.05      7.49 o 
   5   3   9       72.46       69.73      4.29 o 
   6   3   9       22.93       18.47      3.96 o 
  -2   4   9       16.76       19.95      1.91 o 
  -1   4   9       60.85       58.11      3.93 o 
   0   4   9       92.91      105.39      3.15 o 
   1   4   9      246.72      221.11      7.45 o 
   2   4   9       21.48       20.93      2.71 o 
   3   4   9        0.96       -0.84      1.28 o 
   4   4   9      312.63      333.57     26.54 o 
   5   4   9      116.84      118.07      5.09 o 
   6   4   9       54.32       58.02      3.87 o 
  -1   5   9        5.46        4.69      1.12 o 
   0   5   9       50.73       51.19      2.51 o 
   1   5   9      270.06      280.77     11.64 o 
   2   5   9      258.50      259.83     11.28 o 
   3   5   9       57.51       54.62      2.07 o 
   4   5   9        8.27       10.76      1.35 o 
   5   5   9      223.00      204.22      6.80 o 
   6   5   9        9.31        6.64      2.50 o 
   0   6   9       47.07       49.53      4.67 o 
   1   6   9      266.35      246.16      7.87 o 
   2   6   9      427.91      457.11     15.71 o 
   3   6   9        2.73        2.96      1.61 o 
   4   6   9        5.18        3.64      1.70 o 
   5   6   9       45.44       48.37      3.94 o 
   6   6   9      122.31      120.34      3.54 o 
   1   7   9       91.03       77.07      6.67 o 
   2   7   9      117.13      114.53      4.34 o 
   3   7   9       39.67       48.92      5.30 o 
   4   7   9        5.17        4.52      1.66 o 
   5   7   9       20.24       23.27      2.37 o 
   3   8   9       28.16       31.58      2.27 o 
   4   8   9      178.00      171.64      4.89 o 
  -1  -2  10       82.12       82.77     14.03 o 
   0  -2  10       40.33       37.12      2.65 o 
   1  -2  10       10.71       11.36      1.52 o 
   2  -2  10       49.30       44.10      3.82 o 
  -2  -1  10       59.79       57.53      3.21 o 
  -1  -1  10       38.51       42.30      6.03 o 
   0  -1  10       27.34       34.46      4.23 o 
   1  -1  10       36.21       30.95      2.31 o 
   2  -1  10      213.70      210.54      7.38 o 
   3  -1  10       69.57       59.23      5.63 o 
  -2   0  10       10.85       10.35      1.91 o 
  -1   0  10       45.76       39.07      4.70 o 
   0   0  10       25.15       36.39      3.66 o 
   1   0  10      224.05      223.46     20.92 o 
   2   0  10      150.43      123.29      6.12 o 
   3   0  10       70.10       67.03      4.21 o 
   4   0  10        2.86        2.30      0.96 o 
  -2   1  10       82.86       93.53      9.19 o 
  -1   1  10        0.58        0.17      1.20 o 
   0   1  10      166.43      170.63      5.87 o 
   1   1  10       73.51       95.00     10.19 o 
   2   1  10       87.89       97.62     12.60 o 
   3   1  10       42.30       35.67      2.17 o 
   4   1  10       40.80       38.61      2.28 o 
   5   1  10        0.28        2.07      1.44 o 
  -2   2  10       43.83       43.91      2.60 o 
  -1   2  10       28.18       26.71      1.79 o 
   0   2  10       36.28       38.98      2.95 o 
   1   2  10       96.13       84.99      3.50 o 
   2   2  10       14.70       21.24      6.34 o 
   3   2  10      161.11      149.35      5.57 o 
   4   2  10       54.98       50.09      4.45 o 
   5   2  10       28.53       28.06      3.57 o 
  -1   3  10       30.86       26.19      2.22 o 
   0   3  10       51.40       57.50      2.55 o 
   1   3  10        3.94        3.92      1.38 o 
   2   3  10      214.60      214.16     20.24 o 
   3   3  10      208.94      241.44     13.69 o 
   4   3  10      144.17      138.52      5.51 o 
   5   3  10        3.13        1.89      1.60 o 
  -1   4  10       57.20       57.43      6.25 o 
   0   4  10       68.17       90.46      9.02 o 
   1   4  10       73.16       73.19      8.76 o 
   2   4  10      107.00       93.49      4.27 o 
   3   4  10      340.89      428.83     59.89 o 
   4   4  10        7.48        8.43      3.79 o 
   5   4  10        0.33        0.92      1.39 o 
   0   5  10      128.83      145.22      3.57 o 
   1   5  10       19.54       15.42      4.02 o 
   2   5  10      143.25      148.54      9.41 o 
   3   5  10      179.06      173.16      6.25 o 
   4   5  10       26.91       26.71      2.05 o 
   5   5  10        2.20       -0.16      1.37 o 
   1   6  10       87.41       85.29      5.74 o 
   2   6  10       27.38       22.91      2.88 o 
   3   6  10      123.53      120.52      6.82 o 
   4   6  10       36.23       41.45      2.90 o 
   1   0  11       37.11       36.80      2.63 o 
   1   1  11       85.24       89.28      7.53 o 
   2   1  11       16.32       15.01      2.29 o 
   1   2  11       14.46       11.39      1.59 o 
   2   2  11       64.95       61.12      7.88 o 
   3   2  11        3.06        4.12      0.78 o 
   1   3  11        6.97        5.25      0.92 o 
   2   3  11       41.69       58.25      5.57 o 
   3   3  11       68.90       61.86      2.77 o 
   2   4  11       45.28       39.59      3.21 o 
   3   4  11      133.79      141.98     20.01 o 
                                                 
